# Supplementary material for: A burst of ABC genes in the genome of the polyphagous spider mite Tetranychus urticae
Source: BMC Genomics. 2013 May 10;14:317. doi: 10.1186/1471-2164-14-317 (PMC3724490; doi:10.1186/1471-2164-14-317)
Supplement: Additional file 5 — Identity/similarity matrices between T. urticae, D. pulex, D. melanogaster and H. sapiens ABC proteins. In the upper triangle identity values are shown, while in the lower triangle similarity values are presented. [file 1471-2164-14-317-S5.xlsx]

## Sheet: ABCA
	1	2	3	4	5	6	7	8	9	10	11	12	13	14	15	16	17	18	19	20	21	22	23	24	25	26	27	28	29	30	31	32	33	34	35	36	37	38	39	40	41	42
1. 01g00580		30.8	62.5	63.3	62.9	81.2	24.4	24.6	62.3	19.2	23.0	25.6	28.2	25.3	6.2	25.7	20.4	29.8	19.1	21.1	26.6	23.7	18.5	20.4	27.4	22.8	23.8	24.9	27.4	29.5	23.8	23.7	20.9	11.5	21.9	29.7	23.7	25.9	23.7	23.5	23.3	25.1
2. 01g15090	53.5		30.3	30.9	30.4	31.1	23.9	24.0	30.4	19.2	22.4	25.4	27.3	25.4	6.7	26.8	21.0	28.5	21.5	21.3	26.2	23.6	18.3	20.3	28.2	22.9	23.9	25.1	28.1	28.6	23.3	24.5	21.1	11.8	21.8	29.6	23.9	25.9	24.8	24.9	26.4	26.7
3. 11g05030	79.8	52.5		94.1	89.2	64.2	24.0	24.5	81.6	18.9	23.1	24.4	28.2	26.3	6.4	26.1	19.9	29.1	20.1	20.7	26.5	23.8	18.5	21.5	26.6	21.9	25.2	25.6	27.0	29.5	24.6	24.9	21.3	11.9	22.6	30.9	24.3	25.3	23.0	24.4	24.4	25.1
4. 11g05040	80.5	53.5	96.9		91.0	65.4	24.0	24.0	82.9	18.7	23.1	24.5	27.9	26.0	6.4	25.7	19.6	29.7	20.8	20.3	26.6	23.6	18.8	21.5	26.4	22.6	25.1	25.1	27.4	29.9	24.7	24.4	21.3	12.2	22.8	31.0	25.0	25.2	22.9	24.8	23.8	25.0
5. 11g05200	79.8	53.0	94.0	94.9		64.2	23.6	24.0	81.2	19.6	23.0	24.0	28.2	27.2	6.9	25.4	19.1	29.0	20.1	20.6	26.9	23.4	17.7	21.2	26.3	22.4	24.1	24.8	27.6	29.9	23.9	25.1	21.0	11.7	22.7	30.8	25.3	25.1	24.0	24.5	24.2	25.2
6. 15g01990	90.6	54.7	81.6	81.8	81.3		24.5	24.7	63.8	18.5	22.9	25.1	27.2	25.7	5.9	26.1	19.5	30.3	20.3	21.3	25.5	23.2	18.1	20.6	27.8	22.5	24.6	24.7	26.4	30.3	24.0	24.1	20.7	11.8	21.4	29.2	24.5	26.1	23.4	23.9	24.1	25.2
7. 25g01640	41.1	41.1	41.7	42.4	41.7	40.9		30.1	23.9	16.7	29.0	20.9	27.1	22.2	5.1	23.1	18.6	26.6	18.3	17.3	21.4	20.0	16.3	23.1	25.0	20.5	40.2	39.5	24.7	29.7	41.1	22.0	29.1	16.1	34.6	29.0	39.2	22.4	21.4	37.7	22.1	22.4
8. 27g01890	41.6	42.5	42.2	42.1	42.1	42.4	49.6		24.3	17.3	25.9	19.9	25.2	21.4	5.5	22.8	19.1	24.2	19.5	17.8	21.7	20.4	18.5	24.1	23.0	19.6	28.9	29.5	25.4	25.9	29.8	20.7	27.6	14.2	28.9	26.8	30.9	23.2	21.6	30.7	22.8	23.7
9. 30g01960	79.3	53.8	90.1	90.5	90.1	79.5	41.6	41.9		19.1	22.8	25.5	27.6	26.5	6.3	25.8	19.0	28.6	21.5	20.9	26.4	24.5	18.5	20.8	27.7	23.1	25.3	24.6	27.0	29.4	24.0	24.5	20.8	12.1	21.9	29.9	24.6	24.9	23.0	24.2	24.1	24.8
10. CeAbt-1	40.8	39.8	38.6	39.0	39.6	38.9	31.7	32.0	40.2		16.4	17.8	17.7	18.3	7.6	18.2	18.1	17.3	17.5	18.9	17.7	18.4	17.5	15.8	17.7	16.4	17.3	17.0	19.0	17.8	16.6	19.2	14.7	10.5	15.9	17.5	16.3	18.9	19.2	16.5	19.5	20.1
11. CeAbt-2	41.4	40.8	40.4	41.0	40.8	40.9	50.3	47.1	40.1	32.1		20.6	24.5	21.2	5.3	23.1	18.7	23.1	18.7	16.5	21.7	18.6	16.7	24.0	22.5	20.4	28.5	28.4	23.9	26.2	28.6	20.6	24.5	14.1	26.7	26.0	28.9	21.9	21.2	27.3	20.6	22.4
12. CeAbt-3	46.4	45.0	45.5	45.4	45.5	45.0	35.6	36.5	45.5	40.4	36.4		24.0	56.4	13.3	32.7	21.6	24.4	19.1	20.2	23.0	21.5	19.1	20.9	25.0	21.2	21.2	21.0	24.8	24.4	21.7	21.4	17.8	10.1	20.7	26.1	20.9	23.1	21.7	21.2	21.7	23.1
13. CeAbt-4	49.2	48.9	48.8	49.0	48.4	49.9	45.4	44.4	48.2	36.5	44.6	42.1		25.2	6.2	27.7	21.5	31.1	21.1	21.7	25.0	24.0	18.9	21.0	28.8	23.5	26.2	26.9	26.6	33.3	26.6	24.0	21.9	12.4	25.4	32.9	25.9	25.8	24.7	26.6	24.2	25.1
14. CeAbt-5	47.9	48.3	48.7	47.8	48.6	48.8	37.5	39.0	47.4	40.8	37.9	71.4	45.4		13.4	33.3	21.0	26.7	20.7	21.0	24.2	24.1	19.8	20.5	25.8	21.6	22.0	22.3	26.1	26.1	21.5	23.0	19.1	10.7	20.5	25.7	21.3	24.0	22.3	22.3	23.0	24.2
15. CeAbt-6	9.9	10.9	9.7	9.6	9.8	9.3	8.2	8.5	9.7	11.0	8.0	14.6	10.1	14.6		7.8	7.1	7.0	5.4	6.7	6.9	6.7	5.8	5.8	7.0	5.9	5.0	5.7	7.1	6.7	5.9	7.7	4.3	2.5	5.1	6.7	5.2	6.6	6.4	5.5	6.3	7.1
16. CeCed-7	49.9	50.0	50.8	51.0	50.7	50.7	41.1	42.1	50.2	38.2	41.4	50.4	50.3	53.4	10.9		20.6	27.8	20.9	20.1	23.6	23.7	18.4	21.3	26.3	22.8	24.1	24.7	23.8	26.5	23.8	22.8	19.5	11.8	22.6	27.3	23.3	23.7	23.7	25.0	23.0	24.2
17. DmCG1494	44.9	44.8	42.6	41.8	41.7	43.0	35.4	38.2	42.9	39.1	36.1	43.4	43.8	44.4	11.0	43.0		25.0	20.4	19.9	20.4	19.8	20.3	17.9	23.9	20.5	19.5	19.6	21.1	23.1	18.9	20.0	17.0	10.3	17.9	23.4	19.7	21.1	20.2	19.3	20.7	20.7
18. DmCG1718	54.5	53.5	52.9	53.2	54.3	54.7	45.2	43.3	53.1	38.7	43.0	44.8	52.1	48.0	10.0	52.5	48.7		23.2	24.8	25.4	28.5	19.2	20.5	45.4	27.2	27.4	27.8	28.0	39.6	28.5	25.7	21.3	12.5	25.6	37.5	27.5	25.9	25.2	28.8	25.3	26.0
19. DmCG1801	45.7	44.2	45.4	45.6	45.4	45.0	35.5	37.0	45.3	38.5	37.1	40.5	44.0	44.0	9.1	44.4	43.4	48.6		19.8	20.2	19.9	18.8	17.6	23.3	21.2	18.8	19.9	20.6	22.2	18.9	19.8	16.5	10.9	17.8	22.5	18.3	20.7	19.3	20.6	20.0	19.7
20. DmCG31213	42.3	43.4	42.6	42.2	41.2	42.0	33.1	34.4	41.1	41.8	33.8	43.5	39.7	43.5	10.9	41.2	42.7	44.6	39.8		21.7	28.0	19.3	18.2	24.4	21.1	18.6	19.8	20.3	22.2	18.1	20.6	16.2	10.4	17.5	23.1	18.0	20.1	19.5	19.4	20.5	21.3
21. DmCG31731	46.7	48.5	46.8	46.8	48.1	47.8	36.9	38.7	47.2	40.8	38.6	45.5	45.6	47.4	10.6	45.6	42.4	47.1	43.2	42.0		24.5	17.8	21.3	27.9	22.7	21.7	22.4	24.6	26.0	22.7	23.7	18.6	10.8	21.2	27.6	22.7	23.8	23.9	22.8	22.9	23.9
22. DmCG32186	45.8	46.0	45.1	45.9	45.3	45.5	36.2	36.8	46.8	40.6	36.1	45.1	44.3	45.7	10.4	44.5	44.2	51.1	42.7	49.9	47.7		20.2	19.1	28.4	23.2	20.4	21.5	23.1	25.4	20.2	24.2	17.6	10.1	18.6	24.9	20.0	23.0	23.7	20.8	22.2	22.6
23. DmCG33173	41.1	40.8	40.6	40.6	40.6	40.6	33.0	36.7	39.5	37.7	34.1	37.1	43.0	39.0	8.3	39.6	40.8	43.8	39.9	38.0	37.9	40.9		17.8	20.6	19.5	16.1	17.5	18.9	18.5	17.4	18.8	15.7	11.8	16.4	18.1	17.9	18.0	18.1	17.8	17.8	18.4
24. DmCG34120	40.0	38.7	41.6	41.1	40.8	40.2	42.6	46.6	41.4	33.2	44.2	36.8	41.3	39.1	9.1	40.8	37.0	40.2	37.4	35.9	39.0	36.7	35.8		20.6	19.6	23.6	24.2	20.4	23.3	23.2	19.0	21.7	13.7	22.0	22.4	23.3	20.0	20.4	24.2	20.7	20.6
25. DmCG6052	51.9	51.7	51.5	51.1	51.4	51.7	42.1	42.4	50.6	37.6	42.1	44.3	51.9	47.2	10.2	49.5	48.1	66.5	45.5	46.1	47.9	49.6	43.2	41.1		25.9	24.5	25.5	27.0	34.2	25.2	25.0	20.4	12.2	24.7	33.0	25.9	24.4	25.3	25.0	24.2	24.5
26. DmCG8908	46.7	48.1	45.5	45.3	46.1	46.6	37.3	38.9	46.4	39.6	38.3	41.9	45.0	45.8	10.3	46.6	44.3	51.9	45.8	43.5	45.9	47.0	41.2	39.3	51.1		21.1	20.5	22.3	24.2	20.4	22.0	17.8	11.1	18.7	25.2	20.5	22.5	22.4	20.9	21.2	21.5
27. Dp312055	42.2	42.0	41.9	42.7	41.7	42.1	62.6	51.5	42.5	31.7	51.8	36.7	46.1	39.4	7.9	43.1	37.4	45.9	36.5	34.5	38.1	37.7	35.0	44.5	44.2	39.4		59.0	24.4	30.5	39.3	21.5	29.0	16.2	35.8	29.6	37.2	23.7	22.3	36.7	22.2	22.4
28. Dp312056	43.1	43.0	42.6	43.0	43.4	43.3	60.0	51.7	42.3	32.2	52.0	37.5	46.8	39.5	8.6	43.1	37.9	46.5	36.7	35.7	39.3	39.5	35.5	44.2	45.7	39.2	75.4		25.3	31.0	38.4	22.6	29.5	15.4	35.0	30.1	36.6	24.0	22.7	36.2	23.5	23.8
29. Dp346971	49.9	49.5	48.7	49.0	49.1	49.4	41.6	44.0	48.9	38.6	42.1	43.9	48.5	47.3	10.9	47.1	45.1	51.4	44.0	41.6	45.4	44.2	39.2	40.2	50.6	44.3	43.8	44.4		28.3	23.5	27.0	21.0	11.2	24.1	29.9	24.4	31.0	28.6	23.6	29.5	29.1
30. Dp347506	49.9	51.2	50.6	50.8	51.3	50.5	46.7	45.5	50.9	35.9	46.2	42.1	55.2	45.7	9.4	50.0	44.6	59.5	44.1	42.8	46.0	46.1	41.9	43.1	56.7	45.9	49.8	50.1	50.3		31.4	24.3	24.9	13.3	28.9	42.3	29.5	26.9	25.0	29.5	25.1	26.4
31. hABCA1	41.8	40.8	42.1	42.1	41.8	41.9	63.3	51.5	42.1	31.6	51.3	35.6	44.3	36.8	8.3	41.5	36.4	46.8	35.5	34.4	38.7	36.4	34.7	44.1	43.2	37.7	61.0	58.8	41.9	49.3		20.8	30.1	16.4	39.5	30.3	50.4	23.0	22.3	50.4	22.3	22.9
32. hABCA10	46.8	48.3	47.7	48.1	47.1	47.0	37.9	39.8	47.1	41.0	37.5	45.9	44.3	47.7	11.7	45.9	44.3	48.5	42.5	44.8	47.2	49.0	39.4	36.2	47.1	44.8	38.7	39.8	50.3	45.7	37.5		18.9	10.9	19.9	26.5	21.2	40.8	58.8	21.9	56.6	59.1
33. hABCA12	36.6	36.7	36.8	36.8	36.6	37.1	50.6	46.7	35.7	27.6	43.2	31.1	38.7	33.4	6.4	35.5	31.8	37.0	31.5	30.2	33.2	31.5	31.5	39.6	36.4	32.9	49.6	48.1	35.9	41.2	52.2	33.1		21.6	28.8	23.3	29.1	19.9	19.2	28.4	18.8	19.9
34. hABCA13	19.4	19.7	19.0	19.3	19.1	19.6	26.4	23.5	19.8	17.6	23.9	16.7	20.3	17.5	3.5	19.7	17.6	20.4	19.5	17.7	17.7	17.1	21.0	22.3	19.9	18.6	25.8	25.1	18.9	21.2	26.6	18.1	32.9		16.9	12.7	16.5	11.4	11.5	15.8	11.5	11.8
35. hABCA2	38.6	37.9	39.1	38.7	39.1	38.9	55.6	46.5	38.5	29.6	46.7	33.1	42.4	35.2	7.2	38.4	33.5	41.1	33.5	31.7	36.2	33.8	32.1	40.3	40.5	34.9	54.6	53.1	39.9	44.6	57.9	35.1	51.1	27.3		28.4	36.4	21.6	20.9	36.4	21.4	21.3
36. hABCA3	52.9	53.8	53.2	52.8	53.5	52.2	47.8	44.5	52.7	38.4	44.0	44.7	55.7	47.2	9.8	51.9	46.0	60.5	45.5	42.8	47.9	46.8	39.8	41.5	56.2	47.3	47.9	48.1	52.9	61.6	47.3	48.4	39.6	19.9	43.9		29.7	26.7	26.4	31.3	26.9	29.2
37. hABCA4	40.4	41.7	41.0	41.4	41.6	41.3	61.5	51.9	41.4	31.8	50.2	36.7	44.8	37.3	8.3	42.1	35.9	44.7	34.7	33.3	38.2	37.0	34.3	42.6	42.9	37.5	59.5	58.0	41.2	47.5	68.6	37.2	50.3	26.3	56.3	46.7		21.8	22.3	44.5	21.6	22.5
38. hABCA5	49.6	51.2	48.4	48.3	49.3	49.8	39.9	41.9	49.7	41.8	40.7	44.2	48.5	46.7	11.3	49.3	44.4	50.6	44.8	43.1	44.5	46.0	40.2	40.1	48.7	46.5	41.2	42.0	54.7	48.6	41.2	62.4	35.4	18.9	37.8	49.8	39.2		41.2	22.3	40.4	41.7
39. hABCA6	48.9	48.9	49.6	49.7	49.2	48.3	39.1	41.3	50.0	40.0	38.3	43.4	47.2	47.4	10.1	47.7	45.4	49.9	44.4	43.4	46.6	46.1	40.9	39.1	49.6	46.6	40.0	41.2	53.1	48.3	40.0	74.9	34.5	18.8	37.1	50.6	39.3	65.1		22.3	57.6	58.7
40. hABCA7	42.1	41.4	42.9	42.5	43.2	42.3	58.1	52.5	42.5	32.2	50.0	36.4	46.0	37.8	8.6	43.2	36.5	46.5	36.5	34.8	38.2	37.9	35.8	43.7	43.8	38.3	59.8	58.2	42.8	48.5	68.4	39.5	47.6	24.4	53.9	48.8	64.1	39.9	40.1		23.4	23.9
41. hABCA8	47.0	48.6	47.4	46.7	47.6	47.8	39.2	40.2	47.5	39.1	38.0	43.6	46.5	46.5	10.1	45.1	45.9	49.0	43.9	44.0	46.4	45.6	40.2	38.5	47.9	46.2	38.8	40.8	52.4	46.9	38.9	73.9	34.5	18.4	36.3	50.2	38.2	63.2	73.3	39.4		69.7
42. hABCA9	48.3	50.3	49.2	48.5	49.3	49.5	39.2	42.0	49.6	40.3	39.8	44.4	46.9	47.3	11.1	48.3	44.2	49.7	45.2	42.8	46.5	45.5	41.1	40.0	48.3	46.5	40.5	41.4	53.6	48.7	39.5	75.9	35.1	18.6	37.3	51.7	38.6	64.6	76.3	40.8	83.0

## Sheet: ABCB_half
	1	2	3	4	5	6	7	8	9	10	11	12	13	14	15	16	17	18	19	20	21	22	23	24	25	26	27	28
1. 17g02000		25.8	29.1	26.2	29.3	29.4	33.8	28.6	43.3	27.0	29.7	28.2	39.6	25.0	33.9	25.6	48.8	26.4	27.2	33.1	35.2	26.9	27.3	26.6	26.6	44.3	30.0	33.6
2. 32g01330	48.3		51.2	30.9	25.6	26.1	27.4	25.4	28.2	25.2	26.8	24.0	25.6	30.3	27.3	52.9	27.2	31.7	56.8	29.0	30.6	21.4	23.8	30.2	52.0	26.8	24.8	24.4
3. CeABTM1	49.6	71.2		32.6	26.4	24.9	27.3	23.6	27.2	24.0	26.2	23.8	27.4	32.5	27.3	47.1	28.6	33.2	49.0	27.7	28.9	21.9	24.2	31.1	49.3	29.8	26.7	27.5
4. CeHaf5	44.8	48.9	52.6		22.9	24.5	24.3	24.5	25.9	24.6	23.4	23.5	24.0	43.5	25.0	34.1	24.7	45.1	34.2	24.3	24.4	22.5	22.8	44.2	32.9	26.5	24.8	24.1
5. CeHaf_1	54.2	47.4	49.3	42.1		25.6	48.1	27.2	29.7	25.7	28.0	25.3	27.3	23.0	34.9	24.9	30.4	25.0	24.0	30.5	34.2	24.1	24.6	24.3	23.6	30.2	29.9	33.1
6. CeHaf_2	51.5	44.9	45.9	48.6	48.9		29.1	42.2	29.6	39.2	34.6	41.1	28.8	23.9	29.7	25.1	30.0	24.2	26.9	29.9	30.0	27.9	31.5	23.9	22.5	31.1	37.0	29.8
7. CeHaf_3	55.1	49.2	47.4	43.3	69.7	50.7		28.3	35.2	29.7	31.8	27.4	30.5	24.6	38.2	27.3	35.2	24.1	26.2	36.8	41.4	27.2	28.7	23.8	25.6	33.2	29.5	37.9
8. CeHaf_4	48.0	44.3	43.8	48.6	47.1	65.1	48.3		28.7	32.3	31.0	50.5	30.0	25.1	27.8	25.9	30.5	24.7	25.4	29.1	29.4	29.1	29.8	24.5	25.3	30.6	40.0	31.6
9. CeHaf_6	64.2	50.0	48.0	43.6	52.4	49.0	57.3	48.3		28.9	31.7	28.6	41.0	23.1	33.5	27.5	48.8	24.2	27.8	33.2	35.9	25.7	29.3	24.5	25.6	43.2	28.6	34.9
10. CeHaf_7	48.1	43.2	43.9	47.8	47.2	60.1	47.6	56.0	47.0		57.6	32.7	27.8	24.5	28.0	24.5	27.8	26.1	23.9	29.4	29.3	27.8	28.1	22.8	24.0	29.5	32.9	30.0
11. CeHaf_8	50.9	49.2	47.9	43.3	52.0	53.2	53.5	51.1	52.2	66.9		30.5	28.8	21.4	29.9	24.6	29.8	21.6	24.4	30.4	32.9	24.9	27.3	20.7	24.2	30.0	32.0	29.5
12. CeHaf_9	48.0	42.5	41.7	45.5	46.1	60.2	47.0	69.8	48.1	57.7	49.7		29.6	24.1	26.0	26.2	28.1	24.3	23.6	28.5	28.8	30.5	31.1	25.0	23.9	30.2	39.1	29.0
13. DmCG1824	60.1	44.9	48.8	46.1	48.1	51.1	49.9	51.8	60.3	51.1	46.9	51.9		25.7	33.8	26.0	44.4	26.3	24.7	31.0	32.6	27.6	27.4	26.5	27.4	45.0	30.8	32.1
14. DmCG4225	43.0	47.8	49.0	62.8	40.1	45.4	40.0	46.3	39.5	44.1	39.8	45.5	45.3		24.4	32.4	26.1	57.3	31.8	24.3	23.9	22.1	23.7	48.3	33.2	27.4	25.2	24.8
15. DmCG3156	57.9	50.1	49.1	44.6	56.8	50.5	57.7	47.0	55.5	47.5	51.9	48.1	52.6	40.9		26.4	33.8	26.1	25.9	42.0	46.3	28.6	30.1	24.8	25.6	34.7	32.2	44.1
16. DmCG7955	45.9	69.0	66.6	52.7	46.0	45.2	47.0	44.7	48.3	42.3	42.5	45.5	47.8	51.3	46.6		28.5	33.8	55.1	28.3	28.8	22.6	24.1	32.8	50.8	28.9	27.6	27.6
17. Dp347266	69.3	49.3	49.6	44.6	53.5	50.3	56.8	51.1	71.5	46.8	51.7	49.0	63.5	43.5	55.2	48.5		27.8	28.8	34.2	36.8	25.8	28.5	27.7	25.9	47.5	30.0	36.6
18. Dp347268	45.6	50.1	51.6	66.2	43.8	47.9	43.2	45.6	43.5	49.3	41.3	47.4	44.9	75.8	44.2	51.7	44.8		33.1	24.0	23.7	22.6	25.1	51.6	34.1	27.6	26.1	26.4
19. Dp347270	48.8	74.2	69.6	51.9	46.4	47.0	47.6	45.4	47.6	44.7	47.1	42.5	45.6	50.9	50.4	72.3	52.1	51.5		25.3	28.6	23.1	25.2	32.9	49.5	28.1	25.2	25.5
20. Dp347275	55.3	47.7	47.8	44.9	54.6	53.6	59.9	51.5	54.4	49.8	51.8	50.2	51.8	42.4	62.1	48.0	56.4	44.9	48.2		83.7	28.0	31.6	23.5	26.0	32.4	32.6	44.9
21. Dp347276	58.1	50.8	48.9	43.6	58.9	51.8	65.5	49.7	57.3	48.0	55.4	48.7	52.7	40.8	65.5	47.2	57.8	43.6	48.8	87.0		28.6	31.5	23.2	28.0	34.0	32.3	47.3
22. hABCB2	49.6	41.1	43.7	46.2	43.4	53.0	48.0	53.8	46.7	48.4	44.3	54.0	48.5	44.3	45.3	43.1	46.4	46.0	43.9	49.4	47.6		34.8	25.6	23.0	30.5	34.7	31.6
23. hABCB3	52.9	45.2	44.3	42.7	48.8	51.9	51.5	52.4	51.2	47.1	50.3	50.8	46.9	41.1	51.0	43.6	51.7	44.3	48.8	54.1	55.2	52.2		27.0	25.4	32.9	37.1	32.9
24. hABCB6	43.8	47.7	48.5	62.4	41.8	44.8	41.6	46.0	42.6	44.8	38.5	47.0	46.8	66.2	40.9	51.8	44.9	69.5	52.3	44.1	40.5	46.6	44.7		34.1	25.8	25.8	28.5
25. hABCB7	48.3	67.8	68.0	53.7	44.5	46.6	46.0	46.3	45.2	44.2	43.8	44.3	48.2	50.7	46.5	69.4	44.8	52.3	68.1	45.7	46.8	42.8	42.6	54.0		27.0	26.4	26.1
26. hABCB8	62.3	45.7	49.8	46.1	49.4	52.0	53.9	51.0	61.8	47.7	47.2	51.0	63.1	45.3	53.7	49.0	66.0	45.5	47.5	54.0	54.0	50.5	51.7	44.9	46.5		32.6	35.5
27. hABCB9	51.8	43.7	47.1	46.8	50.1	58.7	50.3	62.1	51.2	54.5	51.0	60.9	52.7	46.8	51.2	48.2	50.8	47.1	46.5	55.0	53.5	56.3	57.0	46.0	45.8	53.4		34.7
28. hABCB10	53.5	45.9	47.3	44.6	53.0	53.5	57.7	52.1	54.5	50.6	48.5	50.3	54.7	42.6	60.8	48.2	55.3	44.2	46.5	66.0	66.1	52.0	51.9	45.1	46.7	58.0	56.0

## Sheet: ABCB_full
	1	2	3	4	5	6	7	8	9	10	11	12	13	14	15	16	17	18	19	20	21	22	23	24	25	26
1. 11g04030		64.8	39.6	30.6	32.9	35.5	36.4	37.4	43.2	36.0	36.2	33.7	34.5	34.3	34.1	39.7	34.5	35.9	36.7	36.2	39.3	37.5	43.8	38.7	42.8	27.9
2. 11g04040	80.4		39.9	30.4	33.3	34.3	36.4	36.1	42.9	36.4	36.0	33.5	33.7	33.3	33.6	39.3	34.7	34.7	36.1	36.1	38.7	37.3	41.4	38.2	41.8	27.4
3. CePgp-1	61.8	61.4		30.1	31.1	38.2	37.8	39.0	42.3	38.8	39.1	37.0	37.4	37.6	36.7	49.8	35.1	34.9	38.0	36.6	41.1	39.0	44.4	38.8	42.4	27.7
4. CePgp-10	51.8	52.6	51.2		28.5	28.8	28.7	28.1	31.6	29.7	30.2	29.1	29.2	29.5	28.8	28.8	28.1	28.7	28.5	28.7	31.7	29.2	30.4	30.0	31.3	21.0
5. CePgp-11	53.1	53.3	53.9	49.3		34.1	34.8	34.8	31.7	33.9	33.1	31.5	30.7	31.5	30.9	32.7	30.9	30.0	31.8	30.0	32.4	31.4	32.6	29.0	32.8	22.1
6. CePgp-12	57.9	57.2	60.0	51.7	56.7		62.1	64.5	36.5	37.9	38.9	33.0	33.8	33.5	32.1	35.6	32.9	33.1	33.9	33.7	35.0	32.8	38.3	35.4	37.3	23.8
7. CePgp-13	58.3	57.6	60.0	51.0	56.3	76.8		70.9	37.1	37.7	37.2	32.0	33.2	33.4	32.6	37.6	33.0	33.9	34.1	33.5	36.1	32.5	36.3	35.3	35.7	24.3
8. CePgp-14	59.3	57.6	60.8	51.1	56.6	80.0	85.2		36.2	38.9	38.4	32.4	33.8	34.0	32.2	38.1	34.3	33.4	33.7	34.9	35.8	33.6	37.6	34.4	36.4	25.1
9. CePgp-2	65.2	64.3	64.1	53.3	54.1	58.9	59.0	59.8		39.0	38.2	35.8	36.0	35.5	35.8	41.9	35.8	37.6	37.3	36.8	41.7	38.6	45.1	38.6	45.4	28.8
10. CePgp-3	59.9	59.3	60.0	50.8	54.4	59.7	59.1	59.5	61.8		78.1	33.9	34.8	34.4	34.3	41.3	33.7	36.9	36.0	34.9	37.5	36.0	40.4	37.1	39.1	26.1
11. CePgp-4	60.0	59.4	60.3	51.2	54.6	60.3	59.5	59.8	61.7	89.8		35.0	36.9	36.7	36.2	40.3	33.7	36.8	35.3	35.7	37.2	35.1	39.8	36.9	38.3	26.6
12. CePgp-5	56.3	54.7	58.1	51.3	53.9	54.2	54.6	54.6	59.4	57.6	58.1		68.0	67.9	57.7	38.3	31.5	32.3	32.1	32.1	33.6	33.7	35.5	33.7	34.7	26.3
13. CePgp-6	57.4	56.2	59.3	49.3	53.8	56.1	56.2	56.4	60.1	58.6	60.5	82.6		95.6	62.0	39.7	30.8	33.8	32.5	32.4	35.6	35.1	36.5	33.8	35.5	27.3
14. CePgp-7	56.6	55.9	58.7	50.0	53.4	55.1	55.8	56.3	59.7	58.0	60.0	82.6	98.8		61.3	39.6	31.1	33.8	32.6	32.5	35.0	34.6	36.0	33.6	35.2	27.2
15. CePgp-8	55.6	54.8	57.8	49.6	53.0	55.0	53.5	53.9	58.3	57.0	57.7	76.8	79.5	78.6		38.1	31.5	32.5	32.5	31.8	33.6	33.5	35.5	33.4	35.9	25.1
16. CePgp-9	62.4	61.4	69.6	50.4	53.8	59.0	59.4	59.0	64.6	62.4	62.4	61.1	61.4	61.4	59.4		33.7	37.2	39.6	36.6	41.7	36.4	44.7	38.3	44.4	29.6
17. DmCG10226	56.0	56.2	57.3	51.0	52.2	55.8	54.9	56.1	57.9	54.1	55.6	52.3	53.9	53.3	51.9	56.2		42.6	37.9	54.4	40.9	37.4	39.6	37.1	39.8	25.7
18. DmMdr49	56.9	55.5	56.5	51.2	52.3	56.9	55.7	55.5	58.7	57.6	57.4	54.3	55.1	54.5	55.0	59.1	64.3		41.4	44.9	44.3	41.8	42.7	38.6	41.9	28.2
19. DmMdr50	58.6	57.7	59.5	50.9	50.9	59.2	57.4	57.7	58.9	58.0	58.5	54.2	53.8	53.8	55.6	60.0	59.2	63.4		39.7	45.2	41.7	42.9	40.1	42.7	27.7
20. DmMdr65	57.6	56.8	57.8	50.9	51.1	55.9	55.1	55.2	58.8	57.0	57.2	54.2	55.6	55.1	53.1	59.1	74.8	67.5	61.2		42.3	39.9	41.5	38.2	42.5	27.7
21. Dp347264	59.6	60.4	61.8	54.1	51.7	57.9	57.3	57.8	62.9	59.0	59.8	55.4	56.8	55.5	54.4	61.6	63.7	64.9	64.5	64.0		49.5	47.1	43.4	46.3	30.1
22. Dp347265	61.1	60.1	59.7	50.7	53.2	55.9	57.2	56.8	60.9	57.5	58.2	56.8	57.1	56.3	55.8	61.0	60.3	63.0	63.4	61.9	69.3		43.0	40.5	41.9	28.5
23. hABCB1	65.7	63.7	63.0	52.7	55.3	59.3	57.4	58.5	68.0	63.0	63.0	55.8	58.0	57.3	56.1	65.1	60.7	62.5	62.2	61.6	67.7	66.8		50.3	75.5	36.6
24. hABCB11	61.4	60.9	60.4	51.9	51.6	57.7	57.2	57.2	62.0	58.4	58.1	55.5	55.3	54.9	53.5	59.2	60.5	61.7	61.7	60.3	65.7	61.7	70.2		49.1	30.4
25. hABCB4	64.7	63.2	61.6	52.0	54.7	59.1	57.2	58.0	64.8	60.8	61.2	56.5	56.8	56.5	56.5	65.5	61.7	64.4	63.1	62.1	68.3	65.5	87.4	68.7		37.6
26. hABCB5	40.9	39.9	39.2	34.7	35.8	37.3	36.9	37.7	42.4	40.8	41.0	40.1	40.1	40.1	39.3	41.9	40.0	40.6	40.7	40.9	42.5	42.5	51.2	43.8	50.5

## Sheet: ABCC
	1	2	3	4	5	6	7	8	9	10	11	12	13	14	15	16	17	18	19	20	21	22	23	24	25	26	27	28	29	30	31	32	33	34	35	36	37	38	39	40	41	42	43	44	45	46	47	48	49
1. 01g07880		63.1	29.6	29.6	29.5	29.1	63.3	63.9	32.1	66.9	65.7	36.3	39.5	35.5	36.2	55.9	42.2	62.8	30.3	30.5	30.6	30.4	39.7	38.7	42.8	43.1	61.2	60.3	28.2	29.5	28.7	29.5	29.7	30.0	56.5	29.6	51.1	60.8	64.7	21.9	42.4	41.9	38.4	40.6	26.5	27.9	41.2	35.2	30.4
2. 01g10390	80.5		28.8	29.3	29.2	28.5	55.2	55.6	31.8	58.0	56.3	34.0	38.6	34.4	34.9	52.8	40.6	57.3	29.1	29.8	30.3	29.8	38.0	37.2	42.2	42.5	62.1	61.9	27.6	28.7	28.7	29.5	28.5	28.7	62.8	29.1	51.1	53.2	55.9	21.6	41.8	41.1	37.3	40.6	27.0	27.2	40.1	33.7	28.8
3. 01g15310	49.4	48.5		88.2	83.7	48.0	30.4	30.7	27.8	29.6	29.3	27.0	29.3	27.7	27.3	29.3	29.0	29.1	38.0	37.9	38.2	38.3	28.8	27.3	29.2	30.3	29.9	29.8	25.0	37.4	37.1	38.0	37.4	37.4	28.5	38.2	28.6	31.4	29.4	22.9	29.1	29.4	27.0	28.7	29.1	31.8	29.3	27.8	36.9
4. 01g15330	49.9	49.8	93.2		88.7	49.2	31.0	30.8	27.8	29.6	29.6	27.1	28.6	27.0	28.0	30.1	29.1	29.3	38.5	38.7	39.0	39.2	28.3	27.7	29.6	29.8	29.8	29.7	25.5	38.0	37.8	38.8	37.9	37.7	27.7	39.1	28.6	31.7	29.4	22.7	28.6	29.9	26.9	28.8	28.8	31.7	30.1	28.2	36.4
5. 01g15340	50.8	49.6	90.2	95.0		48.7	30.1	30.1	26.6	30.2	29.5	27.9	28.1	27.8	27.3	30.0	28.5	29.2	37.7	37.8	38.7	38.6	29.5	28.4	29.2	28.7	30.2	30.3	25.5	37.8	38.0	38.2	38.1	37.0	27.6	38.7	28.9	32.2	29.9	22.9	28.0	29.6	27.3	28.9	28.9	31.3	29.3	27.9	36.4
6. 03g02240	50.1	50.2	67.1	69.4	68.6		29.5	29.8	26.5	29.5	28.7	27.2	28.4	26.9	27.1	29.4	28.8	29.3	36.8	37.0	36.9	37.4	28.4	27.4	30.0	29.7	29.5	30.2	24.2	35.1	35.3	35.5	34.9	35.1	28.5	38.1	28.1	31.7	29.2	22.6	28.3	29.1	27.6	26.3	27.8	31.6	28.6	27.3	34.9
7. 03g07460	81.1	74.1	51.7	51.8	52.5	51.5		97.2	32.2	73.6	72.4	34.1	38.4	36.0	36.1	51.0	42.7	53.4	30.0	29.8	30.2	29.7	40.5	39.1	42.6	42.1	54.1	53.1	28.4	29.9	29.5	29.6	29.3	29.7	52.3	29.8	46.7	53.5	71.2	22.3	39.8	39.7	36.6	38.9	26.6	27.9	39.3	34.9	29.7
8. 03g07490	81.9	74.7	51.2	52.1	52.3	51.6	98.7		32.2	74.3	72.9	34.3	38.4	35.9	36.1	50.8	43.0	53.6	30.0	29.9	29.7	29.5	40.3	38.7	42.4	42.2	54.2	53.4	28.6	29.7	29.2	29.1	28.9	29.5	52.1	29.7	46.9	53.8	71.6	22.9	40.1	40.3	36.4	39.0	26.5	27.7	39.1	34.8	28.8
9. 03g07840	55.9	54.6	48.5	49.1	48.7	48.4	56.2	56.1		31.4	31.1	29.0	33.4	30.6	31.1	30.6	34.3	31.3	26.9	26.6	27.0	27.1	33.1	31.9	34.1	34.1	31.6	31.8	25.7	27.4	26.3	26.5	27.0	26.7	32.5	26.8	31.7	30.2	30.9	21.6	31.2	30.9	30.4	29.2	26.3	26.7	30.2	31.9	25.3
10. 03g09800	84.6	76.8	50.3	50.8	51.3	51.3	87.7	88.7	55.6		89.5	35.2	40.1	36.8	37.5	51.8	42.9	54.5	30.6	29.4	29.8	30.0	40.7	38.9	43.3	43.5	56.1	55.7	28.1	29.8	29.4	29.6	29.1	30.1	53.5	30.4	49.1	54.9	88.7	21.6	41.1	41.5	37.0	39.7	26.8	26.6	39.4	34.6	29.3
11. 03g09880	83.3	75.7	50.1	50.0	49.9	50.7	86.8	87.6	55.2	95.3		34.3	39.8	36.4	37.7	50.7	42.1	54.0	30.0	30.1	30.7	29.8	39.8	37.7	42.3	43.1	54.4	54.4	27.8	29.0	29.3	28.8	28.9	29.8	53.8	29.8	48.0	53.8	89.2	21.8	40.4	40.1	36.5	38.5	26.1	27.0	38.8	34.5	28.6
12. 04g04360	59.7	59.3	49.0	49.5	49.3	49.3	59.8	59.7	52.0	59.9	58.9		38.8	36.7	37.3	35.0	39.9	36.1	26.5	26.4	27.2	27.5	39.8	38.1	41.4	40.6	34.8	34.6	25.9	27.1	27.3	27.6	26.8	27.0	32.6	27.9	33.0	32.1	35.1	21.3	35.0	34.6	31.9	33.3	24.7	25.6	34.4	32.3	29.5
13. 04g05540	64.4	64.1	49.8	50.7	49.9	50.8	63.3	62.8	56.2	64.8	63.4	62.0		46.7	48.3	38.9	56.2	39.9	28.3	28.4	29.0	28.9	50.7	49.8	57.3	57.7	38.8	40.1	27.2	29.7	28.7	28.8	28.6	29.9	38.4	27.9	37.6	36.5	39.1	23.8	40.0	39.6	34.1	38.2	25.7	28.6	38.6	36.1	30.3
14. 04g07860	60.4	59.1	49.5	49.1	50.2	48.5	60.7	60.6	53.4	60.8	60.2	59.8	68.6		89.6	34.8	50.9	37.0	28.5	28.6	28.2	28.1	45.3	44.2	50.9	50.2	36.8	35.9	25.7	27.5	26.7	27.0	26.7	27.4	35.9	27.5	34.6	32.3	36.4	22.8	35.7	35.7	30.8	34.5	24.2	27.0	34.5	32.9	28.7
15. 04g07910	60.8	59.3	48.3	49.0	50.4	48.6	61.0	61.0	54.5	61.2	60.7	60.2	69.3	93.9		34.9	51.3	38.0	29.0	28.9	29.1	28.8	45.4	44.6	51.1	50.6	36.7	36.7	26.1	27.4	27.1	27.1	27.3	27.6	36.6	28.3	34.8	33.5	36.6	22.4	36.3	35.6	31.0	34.5	24.9	27.4	34.7	33.0	27.8
16. 05g01110	74.6	73.0	48.5	50.1	49.7	48.8	69.9	70.1	55.0	71.8	70.6	58.9	61.9	59.1	59.3		41.5	57.1	28.2	28.9	29.3	29.8	38.8	37.6	42.8	41.9	53.1	52.9	28.3	27.5	27.2	28.3	27.4	27.8	49.0	29.1	48.2	48.5	50.9	22.3	42.0	41.7	36.7	40.3	25.6	27.9	39.9	35.9	28.5
17. 05g04300	64.6	63.9	50.3	51.2	51.2	51.3	64.1	64.2	56.4	65.8	64.6	63.4	76.0	72.5	72.5	62.6		41.7	29.0	29.3	28.7	28.7	56.5	54.5	77.9	81.1	41.3	41.2	29.4	29.3	28.1	28.7	28.0	29.0	41.9	29.2	39.4	38.8	42.3	23.2	43.0	42.6	36.4	39.1	26.3	28.3	39.4	36.3	28.9
18. 06g00360	79.7	77.2	50.3	50.6	50.5	49.6	73.5	74.0	55.4	75.3	74.3	60.1	64.4	60.0	61.1	76.3	64.8		28.8	29.0	31.0	30.7	40.5	39.6	44.0	43.6	56.7	56.1	28.4	28.5	29.1	29.0	29.2	29.5	53.6	30.0	49.9	51.8	53.3	22.1	43.8	43.5	40.7	42.6	26.2	28.8	42.0	36.7	29.9
19. 06g03510	50.9	49.9	61.3	62.4	62.2	60.0	51.9	52.1	49.5	51.9	50.4	47.9	50.4	49.3	49.0	49.6	51.5	50.0		95.6	61.7	61.7	29.9	29.2	29.7	29.6	28.1	29.1	23.9	36.4	35.9	36.7	37.0	35.8	29.8	61.1	29.2	33.1	30.0	22.1	29.0	28.5	27.9	28.1	29.1	32.3	28.7	28.9	35.9
20. 06g03560	52.0	50.6	61.2	62.7	62.2	60.2	51.5	51.2	49.2	51.1	50.6	47.4	50.1	48.8	49.2	50.5	51.7	50.6	97.2		61.7	61.7	29.1	28.7	29.4	29.2	28.0	28.8	23.2	36.0	35.8	36.7	36.9	35.8	29.6	61.1	29.6	32.8	29.8	21.9	28.5	28.3	28.1	27.8	29.4	31.8	28.8	27.7	35.9
21. 07g04290	51.7	51.0	61.8	62.3	61.0	59.1	51.5	51.6	48.9	51.5	51.4	48.5	49.4	48.6	49.6	49.9	51.5	50.7	77.4	77.7		97.1	29.0	29.4	28.6	28.5	29.4	30.5	24.7	36.0	35.8	36.8	35.8	35.5	29.6	59.2	29.3	33.2	29.6	22.9	29.1	28.9	27.3	27.8	29.6	31.4	29.6	28.7	36.2
22. 07g04410	51.4	50.6	61.9	62.7	61.1	59.2	51.3	51.7	49.1	51.5	50.6	48.8	49.5	49.1	49.5	50.1	51.1	50.6	77.7	77.5	98.6		28.9	29.4	28.5	28.7	29.2	30.6	24.4	35.9	35.8	36.6	35.6	35.7	29.6	59.0	29.0	33.0	29.3	22.8	29.4	29.0	27.1	27.0	29.1	31.4	29.3	28.2	36.2
23. 09g00580	63.1	62.3	49.8	50.2	50.7	50.7	63.1	63.3	56.2	63.5	62.2	63.0	72.0	68.9	68.5	61.6	75.8	61.9	48.7	48.4	50.3	50.5		92.9	58.4	57.7	39.2	38.4	27.9	29.3	28.5	28.3	27.4	28.7	36.8	29.6	36.7	36.9	40.1	24.3	39.6	40.3	34.5	37.2	26.6	27.0	37.2	32.8	28.8
24. 09g00590	62.0	61.3	49.0	49.3	49.8	49.9	62.8	62.6	55.8	62.1	60.6	62.0	71.3	68.0	67.3	60.8	74.9	61.2	48.3	47.9	50.7	51.0	96.4		56.8	56.2	38.1	37.6	26.9	28.7	28.0	28.0	27.3	28.0	36.4	28.9	35.8	36.1	38.4	24.1	38.8	39.7	33.8	35.8	25.5	25.7	36.6	32.3	28.3
25. 09g04610	65.9	64.6	49.5	50.9	50.5	50.8	63.3	63.4	55.0	64.0	63.6	64.7	76.4	71.1	71.6	63.5	88.0	65.9	49.6	48.8	49.9	49.9	76.7	75.5		75.5	43.1	42.8	28.7	29.4	28.0	28.3	27.5	28.9	41.9	28.8	39.9	39.9	41.8	23.1	44.5	44.6	36.7	41.8	27.1	28.2	41.8	36.8	28.7
26. 09g04620	66.5	65.6	51.4	51.5	50.3	51.7	64.4	64.3	56.6	65.4	64.6	64.3	78.3	71.8	71.9	62.9	90.0	65.4	49.8	49.7	48.8	49.3	77.6	76.5	87.0		43.1	43.2	28.8	29.5	28.2	28.4	28.2	29.6	41.2	28.9	39.3	39.6	43.0	24.4	43.8	43.6	35.5	40.2	27.0	28.0	40.6	35.9	29.1
27. 11g02060	78.7	80.2	51.9	51.6	51.5	51.0	74.8	75.3	55.2	76.3	75.5	59.0	64.3	59.8	60.7	72.6	65.0	77.4	50.2	50.1	51.2	50.3	63.6	62.5	65.4	65.4		89.4	28.7	29.0	29.5	29.5	29.1	29.9	56.5	28.6	54.2	52.4	54.6	22.1	42.5	42.7	38.2	41.5	25.8	27.8	40.5	35.1	29.7
28. 11g02120	78.1	79.1	51.2	51.2	51.5	52.0	74.5	75.2	55.6	76.7	76.1	58.9	64.7	59.0	60.1	72.3	66.0	77.0	50.7	50.1	52.3	51.9	62.9	63.0	65.4	65.8	94.7		28.5	29.4	29.1	29.5	29.0	30.0	55.7	29.0	53.3	51.6	54.1	21.9	42.1	42.5	38.3	42.0	26.5	27.4	40.4	34.4	30.3
29. 11g05990	50.3	49.6	43.3	44.2	44.2	44.3	49.1	49.6	48.5	50.4	49.4	46.8	48.8	48.3	48.4	50.0	49.6	51.3	44.6	44.4	45.0	44.9	49.6	49.1	48.2	49.7	50.3	50.3		25.4	25.4	25.3	24.8	25.1	28.1	24.0	28.3	26.9	27.4	19.0	27.7	28.2	26.9	28.1	22.0	23.1	27.7	26.7	23.3
30. 14g02290	51.2	49.4	62.3	62.4	62.1	61.0	52.1	52.7	49.9	52.8	52.2	49.2	51.4	49.2	49.8	49.1	52.3	50.3	59.8	60.3	60.0	60.0	51.3	51.4	50.4	51.4	50.9	51.0	44.4		91.0	91.3	86.6	86.9	29.3	36.0	28.4	32.1	28.1	22.7	29.0	28.8	27.3	27.6	28.8	30.0	30.0	28.6	34.3
31. 14g02300	50.2	49.7	61.6	62.0	61.7	61.0	51.7	52.0	49.5	51.5	51.4	48.9	50.8	49.8	50.0	49.1	50.7	49.6	59.0	59.9	60.1	59.5	50.1	50.1	49.2	49.9	50.7	50.0	43.9	95.7		90.9	87.0	84.9	28.4	35.4	28.0	31.4	28.1	22.3	28.7	27.8	26.9	27.2	28.5	30.0	28.7	28.9	34.0
32. 14g02310	50.8	49.6	62.1	62.7	62.1	61.5	51.1	52.1	50.4	52.7	51.7	49.1	51.0	49.6	49.3	49.4	51.5	50.2	60.2	60.7	60.5	60.3	50.8	50.1	49.8	50.6	50.0	51.1	44.1	96.0	95.7		86.6	84.7	28.1	35.7	28.6	31.6	28.2	23.1	28.7	28.5	27.1	27.1	28.1	30.5	29.9	29.7	34.9
33. 14g02320	49.8	49.1	62.1	62.4	62.0	59.8	51.2	51.7	49.5	51.9	51.3	49.3	51.3	49.0	49.5	48.5	50.7	50.3	60.4	60.7	59.6	59.4	50.1	50.1	49.4	50.4	50.3	50.5	43.9	94.7	94.0	94.5		84.5	29.9	35.7	28.9	31.4	27.9	21.9	28.6	27.3	27.0	26.7	28.3	30.5	28.4	28.7	34.0
34. 14g02330	50.4	49.4	63.0	63.2	62.0	60.2	51.5	51.5	49.1	52.4	52.1	48.5	51.4	49.6	49.5	48.8	50.8	50.3	60.3	60.6	59.4	59.5	50.6	50.5	49.6	51.1	51.3	51.1	45.0	94.2	93.2	93.4	93.7		29.1	36.4	28.4	31.4	28.4	22.6	28.5	28.2	27.4	26.8	27.8	30.2	29.5	29.0	34.8
35. 16g03480	76.5	81.2	50.2	50.0	49.6	50.3	71.0	71.4	56.0	73.5	72.9	59.4	64.2	59.5	60.5	71.6	65.6	75.4	49.2	49.3	51.1	50.7	61.2	60.7	65.4	64.8	76.4	76.5	50.4	50.6	50.2	50.6	50.2	51.2		29.1	49.3	49.1	52.3	21.7	40.8	40.7	37.4	39.5	25.0	27.1	39.4	34.8	30.4
36. 23g02452	50.6	49.8	59.7	62.0	61.7	60.0	51.7	51.7	47.8	51.4	50.8	48.2	49.2	48.7	49.8	49.1	49.5	51.2	79.5	79.8	76.0	76.1	48.7	48.7	49.0	50.3	51.0	50.5	43.7	61.0	60.2	61.1	59.7	61.2	49.2		28.7	32.1	29.6	23.8	28.8	29.2	28.0	27.8	27.8	31.8	28.8	28.2	38.0
37. 25g01780	71.3	72.8	48.9	49.5	48.6	49.0	68.2	68.8	55.1	69.4	68.0	59.0	61.6	58.6	58.2	68.6	62.6	70.6	50.0	50.0	50.1	50.1	61.4	60.5	63.3	64.1	73.0	73.2	50.9	48.7	49.2	49.7	49.4	48.7	72.7	50.2		44.2	47.9	20.7	37.7	38.7	34.6	38.9	25.3	26.7	37.2	33.5	25.7
38. 28g01950	73.6	68.1	55.5	55.3	55.4	54.7	69.3	69.9	51.5	70.9	69.7	54.2	56.9	54.5	55.1	65.6	57.9	67.5	56.2	56.7	56.9	56.8	56.0	55.7	58.5	58.9	68.2	68.0	46.6	56.8	56.0	56.4	56.1	56.3	66.0	54.1	62.5		53.0	24.2	38.8	38.7	34.8	36.5	26.8	29.9	36.8	34.0	32.9
39. 40g00010	82.9	75.1	49.7	50.9	51.1	50.5	86.2	86.8	54.8	95.0	94.4	59.6	62.7	59.7	60.5	70.4	64.8	73.9	50.1	50.7	51.3	50.9	63.1	62.0	62.9	64.5	74.7	75.1	50.1	52.6	51.3	52.1	51.5	51.7	72.6	51.4	68.1	69.0		21.7	40.3	40.1	36.2	38.6	26.1	26.6	38.3	34.6	28.6
40. CeCft1	42.6	42.3	46.8	46.2	46.3	45.8	43.1	44.0	43.7	43.0	43.9	41.6	43.8	43.3	42.9	41.3	44.7	43.7	45.5	46.5	46.8	47.2	44.0	44.3	43.7	44.0	43.8	43.8	39.6	48.5	48.6	48.5	47.7	48.5	42.2	45.2	42.9	48.5	42.8		23.3	22.7	22.2	20.9	20.3	22.4	22.8	25.8	21.7
41. CeMrp1	62.1	62.1	49.2	48.8	48.8	50.1	61.3	61.3	54.7	62.7	61.5	58.4	62.2	58.5	59.1	61.5	63.3	65.0	49.9	49.3	50.3	50.2	60.9	60.3	64.3	63.6	63.0	62.6	49.3	49.5	49.1	49.3	49.6	50.0	61.1	49.1	61.2	56.0	61.1	43.0		73.0	37.9	43.5	26.0	27.1	44.0	36.7	28.3
42. CeMrp2	62.8	62.2	49.2	49.2	50.2	48.9	63.0	63.1	54.3	63.5	62.9	57.6	62.2	58.1	57.6	62.0	64.1	63.7	49.8	50.2	48.8	48.9	61.5	61.0	64.9	65.2	63.1	62.8	50.6	50.8	50.4	51.3	50.9	51.0	61.4	48.5	62.5	56.6	62.4	43.4	86.9		37.7	44.3	26.6	26.9	45.0	37.2	28.7
43. CeMrp3	60.3	60.2	47.8	48.4	48.5	47.7	59.5	59.3	54.0	60.3	59.0	55.1	59.9	55.1	55.8	58.7	60.3	61.5	49.3	49.1	47.4	47.8	58.0	57.5	60.9	60.1	61.3	61.1	48.4	50.3	50.0	50.0	50.3	51.1	61.0	49.0	58.6	54.4	58.5	43.0	62.6	63.0		42.8	24.7	26.1	43.7	37.9	27.6
44. CeMrp4	61.2	61.9	47.8	48.0	48.4	46.0	59.5	59.9	53.7	59.9	58.7	56.5	61.0	55.9	56.5	61.2	59.2	62.5	49.3	48.8	47.0	46.6	59.1	58.4	62.0	60.8	61.8	61.9	50.2	48.0	47.7	48.1	47.9	47.2	60.7	48.1	59.7	55.6	58.5	41.2	64.0	64.2	65.5		24.9	25.3	48.4	38.6	28.2
45. CeMrp5	48.8	49.1	49.6	50.4	50.3	51.4	49.4	48.5	49.8	48.6	48.9	46.3	47.9	45.8	47.1	47.6	48.6	47.7	50.6	51.1	51.3	51.0	48.5	47.9	48.1	48.6	49.2	49.5	42.6	50.7	50.5	50.3	50.0	49.8	47.3	50.5	48.7	49.4	49.6	42.5	48.0	48.3	47.0	47.1		28.8	26.5	27.3	28.8
46. CeMrp6	49.6	49.0	53.8	55.2	54.0	54.4	50.5	50.6	48.2	50.5	49.5	48.8	51.6	50.0	49.9	48.4	51.5	49.3	54.2	54.2	54.6	55.0	50.1	48.5	50.1	50.9	50.1	49.6	42.9	54.4	54.6	54.6	54.3	54.4	50.5	53.7	48.9	51.9	49.9	45.5	49.6	49.0	48.4	46.3	50.9		27.0	27.2	31.4
47. CeMrp7	61.4	62.1	49.9	50.6	50.6	48.7	60.5	60.5	53.3	60.9	59.6	57.6	60.0	56.7	57.8	61.8	60.7	63.1	50.0	50.2	48.5	49.2	59.3	58.4	62.8	62.4	62.0	61.2	49.1	50.6	49.3	50.2	50.1	50.4	62.1	48.7	60.7	56.3	59.3	44.1	65.4	65.0	64.9	68.5	47.1	48.9		41.9	28.2
48. CeMrp8	57.6	56.5	48.3	48.9	48.4	49.1	58.5	58.2	54.8	58.0	57.5	55.3	57.6	56.2	56.7	57.5	58.9	58.4	51.5	49.9	48.9	48.7	56.1	56.0	58.3	59.1	57.9	57.0	47.4	50.4	50.2	49.9	51.1	51.6	57.6	49.0	56.1	54.7	58.0	45.4	58.0	58.8	59.4	58.0	49.8	50.7	61.0		27.6
49. DmCG10505	50.7	49.6	59.9	59.4	59.0	57.5	51.2	50.9	48.5	51.1	49.7	49.3	51.6	49.0	49.5	50.4	51.2	50.8	60.1	59.8	58.2	58.5	49.9	49.7	49.6	50.7	50.4	50.8	42.4	59.1	58.5	59.8	59.9	59.3	50.6	60.1	47.5	56.7	49.9	47.2	48.4	48.8	48.4	47.7	50.5	53.1	48.9	49.3
50. DmCG11897	50.4	48.8	59.5	61.0	60.6	59.9	50.5	50.9	49.2	51.5	50.5	48.3	51.6	49.7	50.2	50.7	51.4	51.3	60.1	59.6	58.7	58.8	49.5	49.9	50.1	51.0	50.7	51.4	45.0	58.7	58.4	59.1	59.2	58.4	50.6	59.8	48.5	53.6	50.5	45.2	48.2	49.0	49.4	46.0	50.5	56.3	50.0	50.1	70.7
51. DmCG11898	47.6	48.5	59.0	59.6	58.8	57.3	49.4	48.4	47.9	48.0	47.6	47.2	48.0	49.4	49.3	47.8	48.7	48.5	58.1	58.0	58.2	58.2	48.5	48.3	47.3	48.2	49.6	49.7	42.4	57.9	58.2	58.0	57.7	58.1	48.7	59.4	47.1	55.1	47.6	46.5	47.7	47.3	47.9	45.8	48.8	52.5	47.5	48.4	75.2
52. DmCG14709	51.8	50.7	62.1	61.7	61.3	59.9	52.3	53.0	49.6	51.6	50.6	49.1	52.2	48.8	49.0	50.2	50.9	52.2	61.2	61.5	61.9	61.7	50.3	50.4	50.9	51.0	50.7	51.9	44.9	61.6	61.6	61.7	60.6	62.6	50.5	62.0	50.0	59.6	50.5	46.7	49.7	50.4	50.6	49.3	50.9	55.2	50.6	49.8	63.6
53. DmCG31792	50.7	48.9	59.8	60.8	59.4	57.4	50.5	50.2	48.6	50.8	50.6	48.4	51.7	49.0	48.8	49.6	50.9	50.4	59.5	59.6	61.0	61.0	50.2	49.7	49.7	50.5	50.6	50.9	44.8	59.6	60.7	59.6	59.3	60.0	50.0	60.0	48.7	55.7	51.1	47.5	49.2	49.2	47.5	47.0	51.2	52.9	48.7	49.6	63.2
54. DmCG31793	51.2	50.4	61.7	61.6	60.0	58.3	50.4	50.8	50.4	50.3	50.4	49.1	52.2	49.4	50.2	49.5	50.8	51.6	60.6	61.1	61.1	61.6	49.9	49.7	51.5	51.4	51.6	51.7	44.1	59.6	59.4	59.6	60.2	60.4	51.8	60.8	50.0	57.6	50.5	47.0	51.0	50.4	49.4	50.0	49.3	55.2	49.8	49.6	63.0
55. DmCG4562	51.9	51.6	60.2	62.0	61.4	60.8	52.2	52.3	50.7	51.7	51.2	50.1	52.2	49.5	49.6	50.1	53.0	53.5	62.4	62.6	62.5	62.3	51.3	51.2	52.3	52.6	52.0	52.6	45.3	59.9	60.1	60.5	59.3	60.9	52.1	62.7	51.1	57.3	51.1	46.1	49.9	50.8	50.4	50.6	53.2	55.7	52.3	50.6	64.2
56. DmCG5789	51.4	50.5	57.7	58.3	58.2	56.4	52.6	53.0	50.7	52.6	52.4	50.5	51.2	49.6	50.8	50.2	52.2	50.5	58.9	59.1	57.2	57.3	53.2	51.6	51.8	51.6	51.9	52.9	46.1	57.1	56.3	56.6	55.5	56.1	50.9	58.1	51.1	52.9	52.7	44.3	49.7	50.6	49.8	49.1	50.2	55.3	50.2	51.5	58.7
57. DmCG6214	67.5	65.7	47.9	48.8	47.9	49.2	64.3	64.8	53.6	64.9	64.7	57.6	64.2	59.9	59.8	65.8	65.1	68.6	49.3	49.1	49.0	48.4	62.3	60.9	66.2	66.6	66.4	66.0	50.7	51.1	51.0	50.7	50.6	50.6	64.0	49.3	62.5	58.1	63.8	43.4	66.0	64.6	60.9	63.8	47.3	49.8	64.0	57.2	49.7
58. DmCG7627	52.2	50.3	60.8	61.7	61.8	59.9	53.1	52.7	51.0	52.0	51.4	49.3	52.8	50.4	50.8	51.1	52.5	51.9	62.9	62.7	62.7	63.1	51.3	51.7	52.1	52.5	51.7	51.5	46.2	60.4	60.7	60.4	59.6	60.7	51.5	62.8	50.5	57.2	51.8	45.8	49.5	50.7	48.9	49.5	52.6	55.7	50.1	50.3	64.0
59. DmCG7806	53.7	53.0	46.1	46.7	47.3	45.7	53.3	53.1	59.4	55.6	54.4	49.5	53.4	51.9	52.3	53.4	53.5	53.3	46.5	47.1	47.3	47.5	53.4	52.6	52.1	54.0	54.2	54.6	45.8	45.9	46.5	46.1	45.7	46.5	52.7	45.5	52.9	49.4	54.8	41.0	51.4	51.5	50.8	49.5	48.4	46.9	49.8	51.2	46.9
60. DmCG8799	50.8	49.6	61.7	60.5	59.7	57.8	51.0	51.7	49.6	51.1	49.6	48.4	51.2	49.2	49.1	49.1	50.7	49.5	60.8	61.2	62.1	62.0	49.9	49.9	50.6	50.4	50.8	51.0	44.4	61.4	61.6	62.5	61.0	62.6	50.4	60.3	48.1	58.5	50.1	47.5	48.2	49.4	47.7	47.4	50.5	54.1	49.8	49.8	63.8
61. DmCG9270	47.0	45.8	57.0	56.3	55.4	53.2	48.3	48.1	45.6	47.5	47.2	44.9	46.5	45.2	46.0	45.3	47.0	46.5	55.7	56.1	57.5	57.6	46.1	45.2	46.7	46.2	46.5	46.8	40.5	55.4	55.0	54.9	55.3	55.8	46.2	55.7	46.4	53.8	46.7	44.5	45.9	46.2	45.3	44.1	45.3	48.7	45.0	46.3	58.2
62. Dp347281	67.5	65.8	48.4	49.3	49.5	49.1	65.7	65.9	54.9	66.1	65.4	59.7	65.7	61.1	60.9	66.2	67.4	68.7	50.0	48.7	49.4	48.7	64.4	63.3	68.6	67.9	65.6	65.7	50.2	50.4	50.2	50.4	50.3	50.4	65.0	48.7	63.7	59.2	65.2	42.8	66.3	67.2	61.0	64.0	48.5	47.9	63.5	56.9	49.8
63. Dp347288	46.4	45.3	60.7	59.8	59.2	56.7	48.1	47.9	46.1	48.7	48.0	45.8	47.4	47.8	48.4	46.1	48.7	48.9	57.9	57.5	59.7	59.4	46.7	46.6	48.0	47.3	47.5	47.7	41.8	60.2	59.2	60.2	59.4	60.7	47.1	57.9	46.8	54.5	47.4	48.2	46.9	46.2	45.8	45.4	47.8	51.0	46.7	46.0	57.9
64. Dp347292	52.6	52.5	52.3	52.8	53.0	54.6	53.6	53.9	51.8	53.3	52.4	51.2	53.8	51.0	51.4	50.5	54.0	53.0	54.1	53.7	53.6	54.1	51.7	50.9	53.1	54.0	53.8	53.8	46.2	52.0	52.8	52.1	52.3	52.9	52.6	53.0	51.0	54.4	54.0	44.6	52.2	52.5	50.4	51.3	57.7	50.6	51.3	51.1	50.8
65. Dp347295	52.8	53.0	53.8	55.0	54.2	54.8	53.7	53.9	51.1	53.6	52.5	50.9	52.6	48.7	49.9	51.1	52.4	52.3	54.8	54.3	55.0	55.0	51.4	51.1	52.2	52.9	52.8	53.1	45.8	52.7	52.3	52.2	51.7	51.8	53.1	53.2	51.3	54.6	53.2	44.5	51.7	51.8	50.0	50.7	57.7	50.9	51.0	51.2	51.8
66. Dp347323	45.7	45.3	44.7	44.0	44.0	43.4	45.9	45.5	53.9	47.4	46.8	43.3	46.4	43.7	45.0	45.6	46.6	46.1	43.3	43.9	43.8	44.2	45.2	45.2	44.8	46.4	45.7	45.4	37.7	45.2	46.3	45.7	45.5	46.7	45.6	44.5	44.1	48.0	46.8	42.7	43.5	43.2	44.5	44.1	41.5	42.0	44.4	44.4	46.0
67. Dp347548	48.1	48.1	54.5	54.1	53.6	52.1	48.5	48.6	46.3	48.7	47.2	44.9	46.6	45.8	46.5	45.9	47.4	47.7	52.0	52.3	52.3	52.4	46.7	45.8	46.9	47.6	48.8	48.5	40.6	52.5	51.6	52.4	51.4	51.9	48.4	51.8	46.6	54.9	47.0	46.2	45.5	46.2	44.6	44.9	50.6	48.9	46.6	45.7	52.1
68. Dp442500	50.4	49.7	45.3	45.3	44.8	44.3	50.8	50.9	48.5	51.4	50.4	50.4	51.1	48.7	49.9	50.0	50.9	49.1	44.7	44.4	44.6	44.6	49.9	49.5	49.7	51.3	50.0	49.5	54.4	45.5	46.0	45.8	44.9	45.8	50.1	44.3	49.1	45.1	51.0	40.3	49.8	49.0	47.9	47.9	45.1	45.3	47.9	48.5	44.8
69. hABCC1	65.1	65.1	49.1	49.8	49.9	49.4	63.2	63.4	54.9	64.5	63.7	58.6	63.0	58.5	59.2	64.0	64.0	66.4	49.4	48.5	49.6	50.4	61.0	60.4	66.0	65.3	64.1	63.4	50.0	49.5	50.0	49.0	49.3	50.4	65.0	50.0	62.1	58.4	63.1	43.2	66.2	65.9	62.4	64.3	47.9	49.3	63.2	58.1	50.4
70. hABCC10	55.5	55.0	47.7	47.9	47.5	48.6	55.1	55.2	60.3	56.4	55.9	51.2	55.4	53.0	53.2	52.6	55.8	55.7	47.9	48.0	49.2	49.3	53.7	53.7	54.4	56.1	55.3	55.5	46.8	47.1	47.9	47.3	46.8	47.1	55.5	48.7	55.0	51.0	56.3	41.7	52.8	54.1	52.3	52.5	49.5	48.1	53.0	52.7	48.1
71. hABCC11	51.3	50.0	53.1	53.4	53.7	54.9	52.5	52.5	48.4	52.8	52.0	47.7	52.1	50.4	49.7	49.5	51.6	50.7	52.7	52.4	52.5	52.5	50.7	50.3	50.0	52.5	52.5	52.9	44.8	53.9	53.0	53.5	53.1	53.2	50.7	53.7	51.5	53.8	51.7	45.7	51.0	50.5	50.4	50.1	54.6	50.2	51.1	51.1	53.0
72. hABCC12	51.2	49.7	53.9	54.6	54.5	54.3	51.7	51.1	49.1	51.3	50.5	47.6	51.6	48.6	49.8	50.1	51.9	50.9	53.8	53.9	53.6	53.7	51.1	50.2	51.9	52.4	51.4	51.2	44.4	53.7	53.6	54.0	53.9	53.4	50.6	54.9	49.5	52.9	50.9	46.1	49.8	50.6	48.6	48.9	54.9	51.9	51.1	51.3	54.4
73. hABCC2	64.9	63.9	49.6	50.2	50.0	50.4	62.8	63.2	54.8	64.1	63.5	57.9	63.2	58.9	58.6	63.5	63.3	65.6	50.0	49.8	49.6	49.4	62.3	61.2	65.4	63.4	64.5	64.3	51.2	50.1	49.1	49.7	49.9	50.4	63.2	50.4	62.2	57.3	63.2	43.0	63.3	63.4	60.9	62.0	48.9	49.1	63.0	56.3	50.9
74. hABCC3	65.0	65.3	48.5	48.3	48.7	49.2	63.7	63.9	54.9	64.4	63.5	58.5	63.4	59.0	58.5	65.1	64.1	66.5	47.3	47.5	48.3	48.4	61.2	60.1	65.6	65.0	64.3	64.8	49.2	49.6	48.7	48.5	48.4	48.8	64.2	48.8	62.7	57.8	63.2	41.9	65.2	65.2	60.5	62.6	46.8	48.1	63.6	57.2	48.9
75. hABCC4	52.7	51.4	62.6	64.8	62.5	61.6	53.5	53.2	51.8	53.4	52.5	49.3	52.5	50.0	50.4	51.2	53.3	53.4	62.7	62.8	62.9	63.2	51.8	51.2	53.0	52.6	52.7	54.0	44.9	61.4	62.0	61.9	60.6	62.2	51.9	62.5	51.2	58.9	53.0	46.9	50.9	50.6	51.3	50.4	52.0	56.3	52.3	52.9	62.5
76. hABCC5	53.7	52.7	52.1	52.4	52.7	51.8	54.8	54.6	51.3	54.4	53.8	50.7	54.3	52.2	52.2	51.8	53.7	52.7	51.8	52.3	51.9	52.1	52.5	52.1	54.1	54.5	53.7	53.8	45.3	51.7	51.9	52.5	51.8	51.4	53.3	52.3	52.7	52.8	54.2	44.5	53.3	53.0	51.0	50.4	57.8	51.3	51.9	52.6	52.7
77. hABCC6	58.6	57.0	47.2	47.6	46.2	46.3	57.5	57.3	52.0	57.4	56.9	54.2	57.6	53.2	54.1	57.7	57.2	58.0	48.1	48.2	46.8	46.6	56.2	55.9	58.1	57.8	57.4	57.4	45.7	48.1	47.0	47.8	48.1	48.2	57.6	47.0	56.1	52.6	57.1	42.3	57.7	58.2	56.8	55.1	46.3	45.3	57.0	55.0	47.5
78. hABCC7	48.9	48.3	49.0	49.9	49.7	51.7	49.8	49.8	46.9	49.1	48.1	47.1	48.4	47.0	47.3	48.1	48.1	48.5	51.6	51.0	50.1	50.1	46.6	47.2	47.3	48.3	49.5	49.5	44.6	50.7	50.0	51.4	50.1	51.3	47.6	51.3	47.4	49.2	49.3	42.4	49.3	49.6	48.8	47.6	48.8	50.5	47.4	47.0	51.1
79. hABCC8	52.2	53.4	48.0	47.4	47.8	48.9	53.8	54.0	52.6	54.3	53.3	52.0	53.8	53.3	54.6	53.2	54.0	52.8	48.6	47.9	47.5	47.3	53.5	52.9	54.9	54.1	53.3	52.8	55.1	47.0	47.2	46.7	48.0	47.4	54.2	47.4	53.1	48.6	53.2	41.8	54.8	54.2	53.1	52.6	47.2	46.4	52.8	51.0	47.3
80. hABCC9	52.7	54.4	48.2	47.8	48.9	47.9	54.1	54.4	52.7	54.3	54.5	52.6	54.0	53.0	53.1	53.5	55.2	54.0	48.2	47.6	48.7	47.8	53.7	53.4	56.1	54.4	54.0	53.4	54.0	47.1	47.3	48.0	47.4	48.2	55.1	46.8	54.0	48.0	54.1	41.2	53.8	53.1	52.4	53.0	48.2	46.4	54.0	52.7	47.9
81. Sur	39.2	38.7	34.4	35.1	34.2	34.6	38.5	38.8	37.4	38.6	39.2	38.1	39.3	38.2	38.6	39.4	38.5	39.4	35.7	35.7	34.9	35.0	37.5	36.9	39.8	38.6	40.0	40.2	46.2	35.0	34.1	34.5	34.0	34.2	38.5	35.9	40.1	35.5	38.8	30.5	39.7	39.0	38.0	39.4	35.1	35.0	39.2	37.7	34.8
[truncated: 32 more columns]

## Sheet: ABCD
	1	2	3	4	5	6	7	8	9	10	11	12	13	14	15	16
1. 05g06640		28.6	31.4	30.4	22.9	45.3	21.2	30.1	46.4	21.4	28.2	52.1	47.5	48.8	29.8	22.8
2. 35g01360	47.6		43.1	43.7	24.9	31.5	24.2	44.9	31.6	28.0	42.1	29.5	29.3	29.9	43.8	26.5
3. CeC44B7_8	51.0	66.8		69.6	27.1	37.3	24.9	54.1	35.0	25.9	49.7	34.7	33.7	34.6	55.7	26.3
4. CeC44B7_9	50.1	68.4	82.9		25.4	37.3	25.1	58.0	33.1	24.4	50.6	33.9	34.9	36.1	58.2	25.6
5. CeC54G10_3	39.6	46.8	49.3	50.7		23.1	31.4	25.9	24.0	36.8	24.0	25.6	23.9	24.6	24.4	37.5
6. CeT02D1_5	62.4	56.1	59.0	57.2	43.3		20.1	36.7	46.0	25.3	33.9	52.8	51.7	53.7	37.3	27.3
7. CeT10H9_5	38.0	44.1	47.2	45.8	54.4	39.9		24.4	23.2	35.8	24.7	21.4	22.1	21.1	25.1	33.7
8. DmCG12703	48.0	68.3	72.0	73.8	49.2	57.4	43.9		34.3	27.9	54.9	34.2	35.3	36.3	58.1	27.1
9. DmCG2316	62.0	53.3	56.8	55.2	44.7	67.3	41.0	56.0		24.8	31.8	51.9	45.3	48.8	35.6	24.8
10. Dp303977	39.4	49.1	48.3	47.8	55.8	45.4	57.7	48.1	45.3		27.7	24.0	25.7	25.5	26.6	46.4
11. Dp347326	45.4	63.9	66.6	67.2	47.6	50.1	48.8	68.6	53.2	49.5		30.3	30.4	32.2	56.9	29.5
12. Dp347330	68.2	52.0	55.1	56.4	43.6	71.2	41.4	53.9	69.8	42.6	48.6		51.4	54.6	34.7	25.3
13. hABCD1	64.5	50.5	54.6	55.6	42.6	70.5	38.9	55.7	66.8	43.9	50.7	71.7		63.0	36.5	25.2
14. hABCD2	65.1	52.2	54.5	55.9	42.6	71.1	39.9	55.9	68.2	43.6	50.1	72.1	80.4		37.1	25.1
15. hABCD3	49.6	67.7	74.7	75.5	48.3	56.4	47.6	74.3	57.0	48.9	71.9	55.5	57.3	57.6		28.4
16. hABCD4	39.7	48.8	49.5	49.0	58.9	45.2	56.3	49.6	45.8	65.0	54.0	43.9	45.1	44.1	51.7

## Sheet: ABCE
	1	2	3	4	5
1. 30g01400		64.4	77.1	75.4	78.0
2. CeY39E4B_1	79.3		67.3	66.4	65.4
3. DmCG5651	87.3	80.2		76.7	75.8
4. Dp189585	86.8	81.5	88.9		75.9
5. hABCE1	86.6	78.7	86.6	87.0

## Sheet: ABCF
	1	2	3	4	5	6	7	8	9	10	11	12	13	14	15	16
1. 20g02610		37.7	34.4	40.0	33.7	65.1	27.4	73.1	36.4	72.8	34.5	27.3	36.3	30.5	69.0	35.0
2. 29g00620	59.3		33.8	55.7	35.7	37.1	42.2	38.8	36.5	37.2	36.5	41.7	58.0	42.2	37.1	34.7
3. 32g00490	53.1	51.4		35.6	50.7	33.0	30.4	34.1	52.3	32.5	55.9	30.6	32.4	35.1	33.7	51.2
4. CeF18E2_2	61.7	72.2	54.7		36.3	37.1	38.9	39.4	37.4	36.3	37.9	39.8	52.6	43.4	39.5	36.1
5. CeF42A10_1	53.4	52.0	68.2	54.6		31.9	29.3	33.1	49.7	32.1	50.6	31.4	33.5	34.9	34.9	49.6
6. CeT27E9_7	80.5	60.8	52.9	61.1	53.5		27.7	62.8	32.0	63.1	32.9	27.1	33.8	29.4	61.1	34.5
7. DmCG1703	41.7	52.2	48.4	52.4	47.5	42.4		28.1	33.2	27.9	33.5	58.4	45.8	49.9	28.0	29.7
8. DmCG9281	86.6	61.0	53.2	61.1	52.7	79.3	43.4		34.8	76.3	34.9	27.3	36.9	29.9	68.2	35.4
9. DmCG9330	53.7	52.1	72.0	55.1	70.2	52.8	48.4	53.2		33.3	59.2	33.6	36.3	35.3	34.2	55.9
10. Dp304799	86.3	61.0	51.8	58.5	51.7	79.6	41.8	86.9	53.2		35.0	26.8	35.2	30.0	67.4	34.4
11. Dp347354	51.4	51.5	75.9	54.2	69.1	52.9	48.8	51.3	76.7	52.4		32.9	34.7	35.3	34.5	55.6
12. Dp347357	41.5	51.4	47.2	51.5	47.0	42.1	73.5	41.9	47.6	41.1	48.5		53.5	50.1	27.9	29.8
13. Dp347363	58.3	74.3	51.0	71.2	50.8	57.6	54.6	59.1	52.4	57.9	50.7	58.4		43.5	35.2	32.4
14. hABCF1	46.3	53.3	52.0	55.4	51.2	46.0	66.1	45.6	49.7	45.6	51.5	64.0	54.6		30.2	34.2
15. hABCF2	82.8	59.6	52.9	61.5	54.2	78.7	43.2	81.7	53.8	81.7	52.8	42.5	57.0	46.0		35.1
16. hABCF3	53.3	51.9	73.8	55.4	71.3	55.4	46.3	53.5	77.2	52.6	77.2	46.7	52.2	50.8	56.0

## Sheet: ABCG
	1	2	3	4	5	6	7	8	9	10	11	12	13	14	15	16	17	18	19	20	21	22	23	24	25	26	27	28	29	30	31	32	33	34	35	36	37	38	39	40	41	42	43	44	45	46	47	48	49
1. 01g16280		18.2	17.4	17.9	18.6	17.3	17.3	17.1	18.2	19.8	19.4	19.3	19.9	18.9	18.5	20.3	19.0	18.6	16.8	17.8	19.2	19.2	18.9	15.1	17.1	17.3	19.2	15.3	19.7	16.3	13.5	14.2	17.9	19.0	18.0	18.8	31.1	16.8	17.0	16.4	17.8	17.3	18.6	19.7	16.7	17.0	19.0	16.6	35.2
2. 01g16290	34.3		22.9	18.5	17.1	20.2	21.3	18.9	21.7	22.0	21.2	23.2	21.7	23.0	21.0	21.6	20.2	20.2	20.3	20.9	19.3	21.4	20.2	23.0	21.2	20.0	15.2	21.1	20.3	22.5	20.2	17.6	18.9	20.1	38.0	18.7	18.4	22.8	20.4	20.6	19.1	18.8	21.4	19.5	22.5	21.5	23.2	20.7	17.9
3. 02g11270	35.5	42.4		23.3	23.7	22.4	23.4	24.2	43.2	45.5	44.5	45.6	44.0	43.9	43.2	65.7	25.6	25.5	23.3	24.8	25.6	26.8	24.1	34.3	36.2	31.4	16.1	30.5	29.0	33.0	29.9	21.7	24.7	25.5	21.8	23.4	18.5	25.5	23.4	25.1	23.3	24.9	26.1	25.3	28.2	36.7	42.5	28.7	17.8
4. 02g11400	38.6	36.1	43.6		92.0	34.3	37.3	40.6	21.7	24.2	24.7	23.9	24.0	23.6	22.7	24.5	30.7	30.5	22.0	27.9	28.7	32.0	28.7	21.8	21.9	20.9	17.8	19.4	23.2	23.0	17.8	18.2	28.3	20.0	17.3	25.4	16.4	27.0	26.3	23.4	18.4	24.3	27.1	24.9	24.0	23.4	22.9	25.9	18.1
5. 02g13710	38.6	36.3	44.6	96.2		34.7	37.1	40.2	21.7	24.9	24.4	22.8	24.3	23.1	22.8	24.9	30.1	29.9	21.5	27.0	29.0	32.6	28.6	22.5	22.6	21.0	17.7	19.8	23.3	22.7	17.6	18.6	27.8	20.0	17.8	25.7	16.1	27.7	25.5	23.2	18.4	24.8	26.7	25.8	25.1	23.3	23.2	26.0	17.2
6. 03g04350	32.6	40.3	47.3	54.0	54.2		36.8	31.8	23.1	24.1	24.6	23.1	23.6	22.1	23.9	23.1	28.3	27.7	22.4	26.2	26.8	31.3	26.5	22.2	22.4	21.5	17.8	20.5	21.4	22.1	19.6	16.7	24.3	20.8	19.5	23.2	15.9	25.7	27.4	24.4	20.9	25.2	25.6	23.2	26.9	22.3	22.4	27.3	15.8
7. 04g04550	33.1	40.6	48.2	58.9	58.1	60.0		34.4	25.0	23.2	23.1	22.9	24.2	23.4	23.0	22.7	29.2	29.0	23.5	27.9	28.1	33.0	25.7	23.1	23.4	21.2	18.2	20.4	22.7	24.1	20.3	18.6	26.0	21.8	20.6	24.4	17.3	27.0	25.8	23.3	20.5	25.7	26.1	23.7	27.2	22.7	21.4	26.9	15.1
8. 05g05440	34.6	40.9	48.7	58.2	58.9	56.0	60.6		22.7	22.8	22.5	22.5	23.5	23.8	23.4	24.0	30.4	30.2	22.8	27.2	30.1	32.9	27.3	25.0	23.7	23.1	16.0	20.9	22.7	23.8	21.0	16.9	25.5	21.0	20.1	25.6	18.2	27.3	25.8	24.1	19.4	25.2	25.9	23.8	27.0	24.6	23.1	28.2	16.7
9. 06g05430	34.6	45.8	63.3	42.3	43.2	47.6	48.8	44.7		39.7	38.5	40.2	39.2	37.8	38.9	43.0	22.6	22.2	25.6	21.6	25.4	25.5	21.5	31.2	33.0	31.0	16.1	31.6	27.8	29.4	29.4	19.2	23.9	24.9	21.4	21.1	16.8	26.2	24.3	22.6	23.4	25.2	24.7	22.5	24.3	33.1	38.3	27.6	18.1
10. 09g01930	36.6	45.8	67.5	42.8	43.6	47.2	44.9	46.3	61.6		91.7	85.9	69.0	70.5	66.0	54.0	25.3	25.3	24.1	23.1	25.7	25.1	22.9	30.5	32.0	30.9	16.2	27.7	29.0	32.8	28.6	21.7	24.1	26.4	22.1	23.8	18.7	25.6	25.5	26.2	25.4	25.7	24.9	24.6	27.5	31.6	36.6	28.5	18.8
11. 09g01950	36.7	43.7	67.1	42.5	42.0	47.2	45.1	44.5	61.1	95.5		84.3	68.2	70.3	66.1	54.1	24.7	24.6	23.0	23.3	24.6	25.0	23.7	30.9	32.3	29.5	15.6	27.6	29.0	31.9	28.5	22.1	23.7	27.4	21.4	24.0	18.0	25.1	25.4	25.7	24.8	25.4	24.3	24.4	27.4	30.6	36.2	28.8	19.3
12. 09g01960	37.2	44.2	67.1	43.0	44.0	46.1	46.3	45.5	61.9	92.8	91.8		70.3	74.1	68.7	54.8	24.6	24.6	22.9	23.5	24.3	24.6	22.4	31.0	32.8	30.2	17.9	27.6	29.3	32.7	29.2	20.9	24.7	27.4	19.9	23.1	19.2	26.2	24.9	25.1	24.7	25.2	24.8	24.1	28.0	31.0	37.7	28.0	19.1
13. 09g01970	36.7	45.4	65.7	43.6	43.1	47.0	48.1	46.0	60.3	83.1	83.4	83.4		78.4	72.3	51.3	25.1	25.0	24.3	23.7	23.9	24.8	23.8	32.2	33.8	30.9	16.6	27.2	29.4	32.8	30.3	21.6	25.0	26.9	21.4	23.3	17.1	26.9	24.9	24.4	24.6	26.6	25.8	24.0	27.9	32.6	37.2	26.7	19.0
14. 09g01980	36.4	45.6	66.0	42.9	43.2	44.7	46.8	46.3	60.1	83.5	83.4	84.6	87.3		74.7	50.9	25.8	25.6	23.5	23.4	24.0	25.3	22.8	32.6	34.1	30.4	16.9	25.9	27.2	32.7	28.9	20.9	25.2	26.5	21.9	21.9	17.9	27.1	26.1	24.1	24.6	27.6	25.0	23.0	28.3	31.4	36.5	27.5	18.5
15. 09g01990	37.0	45.4	65.9	42.3	43.1	46.1	46.4	46.5	59.5	80.6	80.3	81.5	83.3	84.1		50.8	24.5	24.1	23.8	25.6	24.4	24.2	23.3	31.6	33.5	31.6	16.8	25.4	29.1	32.5	28.3	22.3	25.0	27.0	20.6	23.2	17.3	27.2	26.0	23.8	24.4	26.3	25.9	24.6	26.7	31.0	36.0	27.1	18.7
16. 09g02000	36.5	44.3	79.8	45.0	44.9	47.2	46.9	46.3	63.9	73.0	73.3	73.8	71.9	71.6	71.6		25.9	25.9	22.8	25.6	25.5	27.0	24.6	32.6	34.4	30.7	16.2	29.4	27.6	32.2	29.5	21.4	24.6	27.5	23.1	23.3	18.3	27.0	25.9	25.1	23.4	25.6	25.9	24.3	28.4	35.1	41.0	30.0	19.6
17. 11g00520	36.6	40.2	45.6	53.0	52.7	50.6	51.6	49.2	42.8	43.7	44.2	44.8	44.8	44.3	43.8	44.9		98.7	23.4	31.0	33.8	30.4	32.9	23.3	22.8	21.7	18.1	21.7	22.6	23.5	19.5	16.3	26.2	20.9	19.4	25.4	18.0	29.0	25.8	24.0	20.7	26.9	27.9	23.9	26.0	23.5	23.2	29.3	16.7
18. 11g01800	36.5	40.3	45.7	53.3	52.6	50.9	51.8	49.2	43.3	43.5	43.9	44.6	44.4	44.3	43.5	44.9	99.2		22.9	30.7	33.8	30.4	32.9	23.5	22.5	21.5	17.9	21.4	22.6	23.5	19.5	16.4	26.1	21.0	19.1	25.7	17.4	29.1	26.0	24.1	20.5	27.4	27.5	23.8	25.9	24.0	23.6	29.5	15.8
19. 17g02510	34.5	38.3	42.7	44.6	44.0	42.8	42.8	41.8	42.5	44.6	43.8	44.2	46.4	44.8	43.6	43.6	44.2	44.1		22.1	21.9	20.3	21.3	22.5	22.9	21.3	16.9	20.4	22.5	22.0	18.8	16.6	23.9	21.3	21.2	21.5	18.8	24.9	22.5	22.4	37.0	22.6	22.1	21.1	23.6	20.8	23.8	23.8	18.0
20. 17g03970	33.8	41.1	48.0	45.9	45.1	49.3	50.7	46.9	44.1	47.0	46.7	48.6	46.4	46.0	47.6	49.9	49.5	49.2	41.8		30.6	29.4	28.2	23.0	23.2	22.5	16.6	21.4	21.7	23.2	19.5	16.8	22.7	20.7	19.8	23.3	16.5	25.3	26.4	26.1	20.5	24.5	26.7	22.5	26.1	23.6	23.1	28.8	18.0
21. 19g01160	34.3	39.0	45.4	52.7	52.2	50.2	53.3	52.8	45.0	44.8	44.0	44.0	45.5	45.5	46.2	44.9	55.8	55.9	42.8	50.7		31.2	30.5	24.5	23.9	23.7	17.0	24.1	23.0	22.4	19.5	15.7	27.0	21.5	19.1	24.8	17.2	29.9	26.3	25.5	22.9	24.8	28.2	23.6	28.0	21.7	24.2	30.9	17.8
22. 33g01719	35.4	39.5	47.1	56.0	56.2	53.7	56.4	55.4	48.0	48.9	48.8	48.2	47.5	47.1	45.9	48.8	53.9	54.2	43.5	47.2	54.6		28.3	23.6	22.8	24.5	16.6	21.8	24.0	23.5	20.9	17.8	25.3	22.1	19.5	26.6	18.0	28.0	26.7	25.5	19.1	25.2	29.1	24.6	27.3	24.5	24.5	27.4	17.1
23. 37g01090	38.3	39.2	46.0	51.7	53.5	48.0	50.4	49.8	41.3	44.9	45.1	44.9	44.4	43.9	44.3	44.7	55.9	55.6	44.6	48.4	56.5	52.6		21.4	24.1	21.4	16.1	20.6	21.4	24.5	18.7	16.0	24.4	21.6	20.8	24.4	18.7	26.4	24.3	23.8	20.7	25.9	27.0	23.6	25.0	24.3	22.4	27.2	18.3
24. CeC05D10.3	31.7	43.4	53.1	39.1	39.4	46.3	45.6	43.0	53.3	50.7	50.1	51.4	52.0	52.5	51.1	52.6	41.5	41.8	39.4	44.0	43.4	44.3	39.7		33.0	28.8	14.9	40.9	30.1	31.6	30.6	19.7	22.9	25.7	19.6	21.5	15.8	26.6	26.5	25.2	25.5	23.7	25.3	21.5	26.5	30.4	34.8	29.2	15.4
25. CeC10C6.5	32.7	42.8	56.5	39.8	40.1	44.0	43.3	44.1	55.7	53.7	54.1	54.3	53.4	54.1	54.4	57.9	41.9	41.4	40.9	42.4	42.3	42.2	41.2	55.7		46.3	16.5	30.8	29.0	50.4	40.3	21.7	21.6	28.7	21.4	22.9	16.9	28.3	26.3	25.9	24.2	27.4	25.9	22.5	26.4	33.4	35.5	28.6	17.9
26. CeC16C10.12	31.8	41.8	54.0	38.5	39.0	41.3	42.1	42.9	54.0	51.4	50.7	51.1	52.5	52.2	52.3	54.0	39.9	39.4	39.8	43.3	41.7	43.0	38.8	55.2	68.2		16.2	28.9	26.6	48.9	32.2	21.8	20.7	24.0	21.4	21.7	17.9	25.6	25.4	24.8	22.8	24.1	23.5	22.7	28.3	31.1	32.9	27.8	15.8
27. CeC56E6.5	34.4	29.1	31.4	33.9	35.8	31.9	32.8	31.9	30.0	30.2	30.3	30.8	31.7	31.4	30.0	31.2	33.4	33.3	34.4	30.2	34.5	32.8	33.3	29.0	27.6	28.6		13.6	16.6	15.8	13.1	14.0	18.9	15.5	15.5	16.4	17.5	16.7	14.8	15.9	16.1	17.4	15.7	17.5	16.3	16.5	15.6	15.3	16.8
28. CeF02E11.1	30.7	40.3	48.2	36.3	36.5	41.2	42.9	39.9	48.6	46.0	44.9	45.8	45.4	45.1	44.1	47.8	39.3	39.1	38.5	42.4	40.3	39.2	38.6	61.5	52.0	50.0	27.0		27.4	27.8	30.9	19.9	22.0	22.3	22.2	20.8	14.6	24.3	23.3	23.5	28.8	21.7	21.1	21.2	25.9	26.2	31.1	28.0	14.3
29. CeF19B6.4	38.1	43.3	53.7	42.7	42.8	46.9	46.1	43.1	49.4	53.5	53.1	53.5	52.5	52.1	51.1	53.5	43.7	43.0	42.7	45.7	43.4	43.9	44.4	50.4	48.9	48.9	29.2	47.1		28.6	26.1	30.7	25.0	22.6	17.3	22.9	17.1	26.8	24.0	22.0	23.5	26.0	24.4	25.5	26.8	28.3	31.6	25.8	19.0
30. CeT26A5.1	32.2	45.6	56.5	39.2	39.5	45.3	44.3	43.1	53.9	54.3	52.9	54.9	53.7	52.5	54.0	54.7	42.3	42.4	42.4	43.9	41.3	43.2	42.7	54.3	70.0	68.4	27.8	51.2	48.6		36.2	21.6	20.8	25.2	24.5	23.3	15.5	25.6	28.1	26.3	22.6	24.5	22.5	21.1	25.0	31.6	33.1	25.7	17.1
31. CeY47D3A.11	30.1	40.3	48.5	34.3	34.1	38.1	38.5	37.9	49.5	47.6	47.4	47.9	48.2	48.2	47.9	49.7	36.0	36.1	36.1	38.9	37.2	37.0	35.7	52.2	59.5	54.9	24.4	54.9	44.5	55.8		16.4	19.2	24.1	19.0	20.0	15.7	23.3	23.5	23.9	24.9	21.6	20.3	20.5	23.9	31.8	28.6	22.5	14.9
32. CeY49E10.9	26.3	33.6	36.9	30.5	30.1	32.9	31.1	30.4	34.4	37.5	37.5	36.9	36.1	36.6	36.5	38.4	28.9	29.1	28.2	31.0	30.7	31.7	29.8	36.6	37.7	39.5	24.0	38.6	44.0	37.7	38.0		16.9	17.9	17.7	16.2	13.2	19.5	18.3	16.7	16.0	17.6	17.4	18.7	19.1	18.7	21.1	18.7	14.6
33. DmAtet	39.8	36.8	44.6	49.2	49.0	43.9	46.8	46.8	42.1	42.7	41.7	43.0	44.0	44.7	43.9	46.0	48.4	48.4	48.3	43.6	48.4	47.7	47.4	40.6	38.7	39.9	33.4	38.9	44.6	39.5	35.5	29.2		21.3	18.6	33.3	18.9	45.8	28.7	27.3	22.3	29.1	37.1	33.3	29.3	23.7	26.0	35.9	18.9
34. DmBrown	35.3	41.6	48.8	40.4	40.6	45.1	43.8	44.0	47.0	49.3	49.9	50.1	50.5	51.6	49.3	50.4	39.1	38.7	40.1	43.6	41.9	42.8	40.8	44.1	48.9	46.2	28.8	42.7	45.2	48.7	45.5	32.6	39.9		20.4	21.5	18.9	22.9	22.3	23.7	20.9	24.3	22.6	23.8	23.7	26.8	25.8	25.0	18.0
35. DmCG11069	33.0	59.6	42.4	35.1	35.1	40.9	40.4	39.3	44.3	42.3	41.9	41.1	40.9	42.2	41.6	43.8	37.6	37.5	38.5	37.7	38.1	39.5	37.4	44.9	45.1	43.6	28.0	41.2	40.7	45.4	39.6	32.0	34.7	40.3		18.3	17.4	22.6	23.1	22.1	21.8	18.8	20.1	19.2	21.4	21.0	21.2	22.2	17.1
36. DmCG17646	37.6	37.7	45.6	44.1	45.6	43.3	47.9	46.2	41.6	46.3	46.2	46.2	46.2	45.0	44.8	45.0	46.6	46.7	42.2	43.0	47.7	49.7	46.7	40.6	41.6	42.6	31.9	39.7	44.3	42.7	36.4	31.7	54.6	42.3	37.2		19.8	34.1	30.2	30.6	20.3	30.7	34.7	32.0	25.9	25.2	23.7	31.4	18.8
37. DmCG31121	52.5	34.1	36.7	37.9	38.2	33.8	36.2	35.7	34.7	36.1	35.2	36.6	35.3	35.5	35.1	36.7	34.7	33.8	36.4	35.3	35.9	35.2	38.3	32.2	32.1	33.3	33.8	30.1	36.1	31.8	29.3	25.7	38.9	33.7	33.8	36.4		17.7	16.5	16.5	17.6	15.3	18.7	20.9	17.1	19.2	20.8	15.1	34.7
38. DmCG3164	34.6	43.8	50.1	49.4	48.6	51.3	52.2	50.6	50.6	51.7	49.9	50.6	51.3	50.4	50.1	53.3	48.4	48.4	46.2	50.7	53.2	50.5	50.6	48.4	48.3	46.6	31.9	46.1	52.1	46.6	43.8	34.0	60.8	45.4	42.3	55.4	34.9		35.2	33.5	25.2	34.6	38.9	35.7	34.2	26.8	27.4	40.9	15.7
39. DmCG31689	32.8	42.5	47.0	42.3	42.0	48.0	48.8	44.7	49.7	47.9	47.2	47.4	46.6	47.5	46.0	48.5	45.3	45.2	40.7	47.6	45.2	47.5	44.5	47.8	51.2	50.7	27.5	47.0	45.0	52.5	46.0	34.0	46.9	45.3	46.3	46.6	31.8	57.7		32.1	24.8	32.4	32.7	29.4	30.6	26.3	24.0	36.7	15.8
40. DmCG32091	31.6	43.1	47.2	41.4	42.5	45.6	47.2	43.3	46.4	46.7	46.6	47.0	45.7	46.8	45.0	48.2	43.1	43.3	39.8	45.1	45.4	45.8	43.9	50.2	48.5	50.6	27.6	45.7	44.0	49.1	44.1	34.7	46.5	46.1	43.7	48.8	32.8	54.4	58.3		22.0	30.9	31.0	27.1	28.9	26.5	23.6	32.0	16.0
41. DmCG3327	31.6	40.1	45.4	37.7	36.7	42.1	42.6	40.6	48.6	46.4	46.3	46.9	45.1	45.1	46.3	46.0	40.5	40.3	52.8	42.4	40.8	39.5	40.2	45.4	48.6	45.7	29.3	49.8	45.5	45.7	45.9	35.2	41.5	43.7	42.9	40.5	32.2	44.8	48.4	43.7		21.1	20.9	20.6	24.3	23.2	25.3	25.3	15.2
42. DmCG4822	36.2	40.8	47.6	43.5	43.7	48.8	48.6	46.5	47.4	47.6	47.7	46.4	46.1	48.2	48.8	49.6	44.4	44.7	41.1	48.4	48.6	47.8	44.0	45.5	47.1	44.9	30.2	41.9	46.9	45.9	40.2	33.7	51.8	47.6	41.2	51.8	34.6	58.2	54.7	54.5	44.6		33.9	29.5	31.2	25.0	24.5	33.4	16.6
43. DmCG5853	35.0	43.1	50.7	47.3	47.3	48.2	49.7	50.1	48.3	48.3	47.0	48.6	49.1	48.0	48.6	48.2	45.3	45.2	42.9	48.4	48.3	50.9	46.2	45.4	45.9	45.6	31.1	41.9	49.9	45.0	38.6	35.1	53.2	44.4	40.1	53.1	35.8	62.0	52.5	52.4	41.9	55.7		33.0	33.9	26.9	25.5	34.7	18.2
44. DmCG9663	40.2	38.5	43.4	48.3	48.9	41.6	45.3	42.8	41.6	43.6	43.2	42.7	43.4	42.3	43.7	46.0	46.3	45.9	45.1	42.7	46.4	47.8	48.3	39.9	40.5	39.9	33.2	37.6	45.5	39.5	36.5	30.3	55.3	41.5	35.1	53.1	39.1	54.2	47.2	47.9	39.6	49.8	51.9		28.0	24.3	25.4	31.2	19.1
45. DmCG9664	33.4	43.7	49.2	42.7	43.6	48.0	49.3	44.9	48.0	45.8	46.5	46.4	46.6	47.1	45.6	48.5	43.8	44.1	40.0	46.9	47.6	47.0	46.5	51.2	50.5	52.0	29.7	47.9	46.9	49.6	47.6	35.1	48.6	45.6	44.3	44.6	33.4	55.3	55.4	55.1	48.3	52.9	55.0	45.5		28.3	28.2	35.2	17.2
46. Dmscarlet	35.2	42.3	53.7	42.5	42.3	45.3	45.3	45.4	52.3	52.3	52.1	52.4	51.7	51.2	50.7	56.5	43.1	43.0	37.6	45.1	43.7	42.5	43.9	49.2	52.0	52.4	29.0	45.5	49.9	52.1	47.3	35.6	44.0	50.2	42.3	43.2	34.9	48.6	46.2	48.2	43.8	48.2	48.9	42.1	50.0		35.1	27.0	19.5
47. Dmwhite	36.5	43.5	65.2	44.0	45.1	47.6	48.5	43.7	58.8	58.7	58.4	61.0	58.4	56.9	58.8	63.0	43.8	43.2	43.4	48.1	47.4	47.5	43.4	55.5	55.2	55.2	30.9	50.8	54.5	55.6	48.8	37.0	46.2	47.9	42.2	44.1	36.6	51.6	48.2	46.1	47.0	47.9	50.9	45.0	47.6	56.0		27.8	20.0
48. Dp222011	33.4	45.9	49.9	45.5	45.6	48.9	48.6	49.4	48.8	49.2	48.7	49.2	47.5	47.5	47.9	51.6	46.2	46.5	42.9	50.1	51.4	48.8	48.5	51.4	49.8	50.9	28.6	49.0	45.2	48.2	43.7	34.8	52.5	45.3	44.8	47.7	30.0	62.0	59.6	57.6	50.0	54.1	57.0	51.2	59.2	49.8	49.5		17.0
49. Dp258299	57.7	32.1	35.4	37.4	38.9	33.1	33.5	34.9	35.1	35.7	35.5	35.3	35.2	35.6	34.9	35.6	34.4	33.2	34.0	33.6	37.2	35.3	36.2	32.2	33.0	31.8	35.2	28.5	37.4	32.3	30.1	26.6	39.4	33.0	32.2	36.9	55.5	33.0	30.7	31.0	31.6	34.6	34.5	38.7	31.6	35.4	36.4	32.8
50. Dp300887	32.2	67.8	43.7	39.0	38.8	45.0	42.6	40.9	45.7	43.5	45.2	45.2	46.9	46.9	45.6	46.2	40.4	41.1	37.9	42.3	40.0	39.6	39.8	43.8	44.4	44.0	28.9	42.4	42.2	46.5	40.4	34.0	37.1	41.5	64.3	38.6	33.5	43.4	42.9	43.8	42.4	43.7	41.9	38.2	44.3	43.1	44.5	46.2	30.6
51. Dp312940	32.3	44.9	49.2	45.9	46.7	49.1	51.0	48.8	49.8	47.4	47.2	48.6	47.2	47.2	47.5	51.0	48.4	48.5	44.0	50.6	49.4	48.9	48.1	49.8	49.7	50.5	29.3	48.6	46.2	50.3	45.5	36.8	54.4	43.0	44.7	50.1	32.1	63.5	59.4	57.5	50.8	55.5	56.7	52.7	60.7	49.4	48.2	80.9	31.5
52. Dp312942	32.9	46.2	48.8	46.0	45.8	49.9	49.6	48.7	48.6	47.6	46.2	47.6	47.0	46.2	46.7	49.6	45.8	45.7	42.2	48.7	49.8	47.8	47.2	51.8	51.3	50.8	28.0	49.7	44.9	51.5	45.4	34.9	53.5	45.5	46.3	48.8	33.2	61.9	61.1	58.3	51.4	54.7	57.2	51.4	60.4	48.3	48.2	80.1	32.9
53. Dp312948	32.1	44.3	47.8	44.5	44.0	46.7	46.9	46.6	50.3	45.8	45.7	45.8	44.8	44.4	45.7	48.4	46.7	46.8	42.7	46.7	48.4	45.9	45.8	52.2	49.8	49.0	28.7	51.3	42.3	50.9	46.3	38.5	51.2	44.6	45.2	46.0	31.6	58.5	60.3	55.5	50.3	53.5	53.0	49.6	59.4	48.2	45.6	75.8	31.9
54. Dp312949	32.6	45.6	48.3	45.7	45.6	49.3	50.3	50.8	48.9	47.0	46.5	46.0	45.6	46.3	47.0	50.0	46.8	46.3	42.4	49.9	50.6	48.2	47.4	50.5	52.1	51.0	29.2	49.8	44.3	52.9	41.9	35.8	53.1	45.0	45.0	48.6	32.6	60.9	61.1	56.3	50.6	53.8	56.6	50.1	60.6	50.2	47.2	79.6	32.9
55. Dp312950	34.2	46.8	51.4	44.1	44.4	48.3	50.0	47.0	50.5	48.6	47.7	48.2	47.6	49.1	48.5	51.6	46.0	46.1	43.8	48.7	48.4	47.0	46.9	52.5	49.0	52.3	29.5	51.4	46.3	52.0	46.2	35.0	53.2	45.5	44.8	47.8	31.9	60.6	61.8	59.4	51.3	56.9	58.2	50.6	61.6	50.5	49.8	80.9	31.1
56. Dp312951	32.9	47.0	49.2	45.3	44.8	49.1	49.3	47.6	48.6	49.1	48.1	48.5	48.6	48.1	48.0	50.1	46.2	46.5	41.9	49.0	50.6	47.5	48.9	49.2	49.4	49.0	28.8	46.7	44.6	48.6	43.5	34.9	52.8	44.3	46.8	48.8	31.4	62.9	61.5	57.2	48.3	54.5	56.2	51.5	58.9	50.5	48.2	80.4	31.8
57. Dp314702	37.2	41.0	61.9	43.6	44.2	46.8	44.3	46.6	57.2	59.9	57.7	59.2	59.6	58.0	57.7	61.2	46.1	45.4	42.7	49.6	48.0	47.4	45.3	53.9	55.2	54.2	31.4	48.3	53.6	53.0	46.0	37.7	43.4	48.7	40.5	45.0	36.2	50.7	46.6	44.4	45.1	47.4	49.6	43.4	46.4	54.9	62.0	48.6	35.7
58. Dp315707	35.7	41.8	63.7	43.4	43.3	45.1	46.0	45.8	60.2	59.3	58.8	59.9	58.1	58.8	59.1	62.6	44.1	44.1	43.3	46.1	46.8	45.4	45.2	57.6	60.9	59.9	29.2	51.1	52.9	56.7	50.7	38.2	43.4	50.8	43.6	46.0	35.5	51.0	48.6	47.8	46.6	47.6	49.6	42.5	48.1	57.8	66.4	49.6	35.2
59. Dp320906	33.8	47.0	49.5	45.3	45.8	49.8	51.8	47.2	51.2	47.6	46.6	48.8	47.6	48.4	48.0	51.2	46.8	46.7	43.3	49.9	51.7	48.4	49.0	50.0	50.0	50.6	28.7	49.8	45.8	50.0	43.0	35.2	51.9	44.3	44.3	48.6	33.2	61.3	59.7	56.3	50.3	54.8	58.1	52.2	59.4	49.4	49.1	84.0	32.2
60. Dp320907	31.4	45.1	48.8	45.9	45.4	49.3	50.1	47.9	47.8	47.2	46.6	46.9	47.2	47.6	46.9	50.0	46.7	46.7	41.8	50.6	49.9	49.1	46.9	51.5	51.4	50.1	27.7	50.1	45.2	50.4	44.7	35.7	52.6	44.1	45.2	49.1	32.8	61.5	59.0	59.6	49.5	55.1	55.6	51.1	59.5	50.0	47.7	78.9	29.8
61. Dp327299	34.9	45.8	60.4	42.5	42.7	45.3	47.1	44.0	61.6	59.0	58.5	60.0	58.1	58.7	57.2	61.1	44.4	43.9	42.7	48.3	44.9	44.2	43.5	58.3	55.9	53.9	30.1	50.3	49.5	55.6	49.2	37.3	42.8	48.4	44.8	44.8	34.8	49.0	48.1	45.8	46.9	48.3	47.9	42.9	49.2	56.2	63.9	50.2	32.3
62. Dp347377	36.8	43.0	61.7	43.5	44.1	44.5	46.9	43.8	58.9	58.1	57.3	58.0	58.5	58.4	58.2	62.3	42.7	42.7	42.9	45.6	45.8	45.5	44.5	56.0	56.6	55.4	28.1	49.0	52.9	53.4	47.8	36.7	44.2	49.3	44.4	46.6	35.1	49.9	48.4	45.9	46.5	47.2	48.3	44.9	48.2	57.6	67.4	47.8	35.6
63. Dp347380	36.8	43.2	61.8	42.9	43.6	44.3	46.0	46.2	59.7	58.8	59.1	58.3	57.1	58.5	59.2	63.9	42.3	42.9	42.4	46.6	45.9	44.3	43.5	55.2	57.7	57.6	28.3	48.8	51.8	55.1	48.4	37.8	42.8	50.1	44.3	44.5	36.0	50.7	48.4	46.9	46.9	48.9	50.7	44.8	48.4	58.2	65.8	50.3	34.1
64. Dp347393	35.6	45.2	57.9	41.2	42.0	44.5	46.1	44.2	56.9	55.8	55.3	56.4	55.5	56.3	55.2	58.1	42.7	43.0	41.6	43.6	46.6	45.8	43.6	51.9	56.7	53.5	28.7	47.2	51.2	53.5	51.3	35.7	44.7	51.9	42.5	43.5	35.3	50.9	45.7	47.1	46.2	49.0	49.5	43.6	49.3	63.2	59.1	48.4	34.4
65. Dp347409	35.6	41.1	61.4	43.5	43.6	47.1	44.4	46.9	55.8	57.9	56.4	58.1	59.7	57.8	57.2	61.1	44.4	43.9	44.5	50.3	47.6	47.6	45.1	53.9	54.6	52.9	31.7	47.8	53.4	52.5	45.5	36.6	42.5	47.8	40.1	47.1	35.6	50.1	45.5	44.8	45.4	47.1	49.4	43.1	47.1	55.2	62.7	47.4	35.9
66. Dp347412	34.1	45.4	58.6	41.7	42.5	42.5	44.0	44.1	59.4	56.8	56.6	57.2	56.0	57.6	55.9	59.4	41.2	42.4	43.1	44.3	45.3	43.8	43.5	58.7	59.8	57.5	29.2	51.5	49.8	55.7	50.2	37.2	40.9	49.6	44.6	43.3	35.5	48.6	48.0	47.3	48.4	48.6	47.3	40.6	50.9	54.8	62.9	49.9	34.7
67. Dp347416	35.7	41.5	49.1	40.9	41.7	44.2	46.5	45.1	49.5	50.5	49.2	50.3	49.2	48.4	50.3	48.6	43.8	44.2	63.1	46.8	45.2	45.0	44.4	46.1	46.4	46.4	32.5	44.2	48.7	46.8	40.7	31.6	48.1	45.0	41.3	44.6	33.5	51.0	46.6	44.6	62.0	47.5	46.8	45.0	45.3	45.5	50.5	48.7	33.9
68. Dp347419	33.6	45.4	50.5	46.1	44.6	49.9	49.2	48.1	50.3	47.7	47.8	48.6	46.1	46.6	47.9	51.5	45.6	45.8	41.5	49.4	49.0	48.0	48.0	51.4	50.7	50.1	28.2	50.1	44.7	49.6	43.6	33.9	51.6	44.3	43.8	47.0	30.5	59.7	58.3	56.3	49.1	53.3	55.7	50.4	58.6	49.5	46.4	87.6	31.6
69. Dp347444	36.2	43.5	50.8	48.0	48.6	49.8	51.3	50.6	49.1	47.9	49.4	49.2	47.7	48.1	47.9	52.2	48.6	49.2	44.4	52.4	52.4	50.9	49.7	47.6	48.1	46.4	27.9	45.4	49.9	47.9	41.7	35.6	63.5	47.6	41.8	53.7	34.2	69.1	57.6	53.4	49.0	61.3	63.6	53.3	55.8	50.0	50.7	63.8	32.5
70. Dp347523	27.2	36.4	46.4	33.2	32.3	34.4	36.3	33.6	47.7	45.8	45.5	45.7	45.9	46.2	44.8	46.5	34.2	34.4	33.4	36.9	35.2	31.7	34.0	50.8	46.7	45.4	25.1	48.3	38.4	45.2	49.5	38.3	32.0	39.7	39.4	34.2	26.3	38.0	38.2	39.6	41.2	36.9	36.0	32.2	41.1	41.7	47.5	40.7	26.9
71. Dp347524	28.6	39.5	51.7	36.3	36.5	38.9	40.8	39.0	51.9	50.4	50.1	50.2	48.9	49.7	49.9	52.6	37.2	37.5	39.8	41.9	40.9	38.7	38.4	57.9	55.1	52.1	25.9	57.1	44.5	52.2	53.2	37.8	35.6	43.4	41.9	38.6	30.6	43.3	46.0	44.3	46.1	40.8	40.2	37.4	47.0	48.3	54.6	45.5	30.6
72. hABCG1	35.8	44.5	54.0	49.8	49.9	50.5	52.1	51.5	52.1	52.0	52.8	52.7	50.4	51.5	51.1	55.6	47.7	48.0	45.3	52.0	51.7	52.5	49.8	49.1	51.2	47.1	28.9	45.7	50.1	49.1	44.0	36.3	60.2	47.1	43.2	55.2	35.0	65.0	57.2	54.7	48.5	59.3	62.3	53.6	56.3	52.9	54.6	61.4	34.4
73. hABCG2	34.6	48.1	50.9	41.6	41.9	47.0	47.2	45.2	50.2	52.7	53.2	52.4	51.5	51.2	50.7	53.1	42.8	42.8	42.5	45.3	43.7	44.7	42.6	49.0	51.8	49.0	28.0	46.4	49.1	51.6	46.4	34.0	46.3	46.5	45.6	46.1	33.3	51.4	50.7	49.5	47.6	49.3	50.5	44.6	51.3	53.0	53.9	53.4	34.9
74. hABCG4	35.3	47.8	50.5	46.6	47.0	48.2	49.9	50.1	52.5	49.9	48.8	50.2	47.0	48.7	48.6	52.1	46.8	47.1	43.3	50.7	50.6	50.9	47.5	48.6	50.2	48.3	28.3	47.8	47.3	51.1	45.4	36.5	58.5	45.2	43.7	51.8	33.2	62.0	57.9	55.9	48.0	59.1	62.4	51.6	59.1	52.3	53.7	64.4	32.3
75. hABCG5	36.5	48.8	50.5	41.1	40.7	47.5	44.6	45.1	51.2	48.3	48.5	48.9	48.5	47.4	48.2	49.7	42.3	42.5	40.5	45.0	43.9	43.4	43.5	47.3	51.5	49.2	28.6	45.0	47.3	48.8	43.3	35.0	41.9	46.5	49.3	41.9	37.3	47.1	46.4	47.0	43.6	47.4	46.9	41.0	49.0	48.6	52.8	48.2	35.6
76. hABCG8	37.8	47.4	50.5	42.8	43.1	46.7	43.9	45.2	48.1	50.2	49.4	48.9	49.1	49.7	50.9	50.4	41.0	40.9	43.1	45.1	43.1	45.3	44.3	45.3	47.1	45.8	30.3	42.8	48.9	46.4	42.5	32.7	41.2	48.9	45.5	42.8	37.2	47.1	47.4	44.4	45.3	46.4	45.3	42.2	50.2	45.6	50.7	46.4	36.6
[truncated: 27 more columns]

## Sheet: ABCH
	1	2	3	4	5	6	7	8	9	10	11	12	13	14	15	16	17	18	19	20	21	22	23	24	25	26	27	28	29	30	31	32	33	34	35	36	37	38	39	40
1. 01g03530		30.1	31.1	32.4	33.6	25.2	25.8	33.4	24.3	27.9	23.4	26.8	25.6	26.4	29.2	29.9	31.3	32.3	31.6	32.0	31.0	28.2	25.2	28.5	31.2	26.2	28.9	29.7	29.1	29.2	29.5	29.6	28.4	24.3	30.7	29.8	30.0	29.1	29.0	27.3
2. 01g05940	54.3		88.1	36.2	33.1	24.5	27.8	37.4	25.2	30.8	25.7	27.8	27.8	24.9	35.3	43.3	31.3	36.3	29.5	32.0	30.7	28.3	32.4	37.0	42.0	35.3	39.8	42.0	40.8	37.6	38.2	38.6	38.9	26.1	38.3	39.7	40.2	39.2	41.3	36.4
3. 01g05970	54.3	91.9		36.9	33.3	26.2	30.2	37.3	25.8	32.5	27.5	28.6	28.3	25.6	36.8	44.8	34.1	37.8	30.3	31.4	32.1	29.0	32.6	37.7	42.5	34.5	40.4	43.4	41.9	37.8	37.8	38.0	39.2	28.4	37.6	40.3	41.6	39.5	41.3	36.4
4. 03g03080	56.3	59.6	58.3		31.1	28.3	27.1	37.8	27.0	30.7	26.2	26.3	27.4	27.1	32.4	32.9	31.4	32.7	33.0	32.0	30.3	28.6	27.9	28.9	30.9	28.3	31.8	32.7	31.6	30.2	31.0	31.2	30.0	26.6	30.7	32.2	31.2	31.9	31.1	29.1
5. 03g05300	53.6	55.5	57.7	56.6		28.7	26.7	34.5	26.4	30.3	29.1	26.0	28.1	26.5	29.8	31.2	29.1	32.8	32.9	31.2	46.0	28.5	30.7	28.6	29.1	27.0	31.8	31.8	31.4	30.4	29.9	29.9	30.0	25.0	29.4	31.7	31.0	29.6	31.8	27.5
6. 04g06390	44.0	47.0	49.7	48.1	49.1		24.6	25.7	32.1	27.1	31.8	26.5	33.3	27.9	24.8	29.4	28.4	26.9	29.6	26.8	26.7	26.8	27.8	25.4	24.5	24.5	27.0	25.9	27.6	26.4	25.3	24.6	24.3	22.9	24.5	27.1	27.1	27.5	26.5	25.2
7. 05g05000	46.9	48.8	50.3	51.6	49.1	48.9		28.1	27.5	25.9	26.5	29.0	28.3	29.3	26.3	28.7	27.1	27.8	30.0	24.4	27.2	29.7	23.6	23.4	25.5	24.7	23.2	24.5	24.2	24.9	25.0	24.1	24.0	22.3	24.1	25.1	25.3	23.7	24.5	24.4
8. 07g05200	55.4	59.9	59.6	61.1	60.1	47.5	48.7		26.0	29.8	25.5	27.4	26.8	27.4	34.8	34.8	33.0	34.8	32.0	34.0	32.5	27.9	30.2	32.8	33.5	28.8	31.6	31.8	31.6	33.4	31.8	31.4	31.8	25.5	30.1	32.0	32.4	31.8	32.0	30.3
9. 12g03340	45.8	48.8	49.3	48.5	48.5	53.6	50.4	48.4		26.1	36.3	26.0	33.2	26.4	23.5	26.6	26.9	24.6	28.8	24.8	23.7	24.8	24.5	25.9	25.1	23.7	26.7	26.7	24.9	27.3	26.2	24.6	25.9	21.3	25.1	27.5	28.0	27.1	26.8	23.8
10. 12g03910	47.8	50.3	52.7	52.3	52.6	47.5	47.3	52.0	47.7		27.4	26.8	26.7	25.9	29.0	31.5	31.2	31.5	27.8	26.8	26.4	25.2	29.2	28.9	28.6	27.6	27.5	27.9	28.9	28.6	28.2	27.8	27.4	25.6	27.5	28.4	29.1	28.9	27.7	28.4
11. 13g02010	46.2	48.6	49.7	47.1	50.7	52.6	51.2	47.5	58.7	49.9		27.8	31.3	26.6	25.1	24.5	27.1	24.9	28.7	24.2	25.9	25.9	26.7	25.2	24.0	22.7	23.7	24.3	25.1	27.1	25.2	24.3	26.1	22.4	24.1	23.0	25.4	24.8	23.6	22.9
12. 13g02060	47.5	49.3	51.4	49.2	50.4	50.3	52.4	50.8	50.9	49.0	51.2		28.5	37.0	29.1	27.2	29.0	26.4	31.8	26.7	27.4	35.5	26.1	24.0	25.5	24.8	26.9	25.2	25.9	27.2	25.1	24.8	26.1	21.7	26.4	26.7	27.6	26.3	27.0	26.5
13. 18g00230	47.5	50.4	52.4	51.4	51.5	55.1	50.3	50.5	57.4	47.8	55.1	51.4		26.5	29.2	29.1	26.6	26.0	32.9	28.8	27.1	28.7	26.8	26.1	25.7	25.3	26.3	27.7	25.6	25.7	26.8	24.6	26.0	22.5	25.9	26.8	26.5	26.7	26.9	28.1
14. 19g01780	47.0	47.1	48.8	50.1	50.3	51.1	52.3	49.2	47.0	49.6	51.5	58.1	50.3		25.6	26.4	26.4	27.1	31.9	26.0	26.6	35.2	25.7	23.7	24.5	24.8	26.9	26.6	24.7	26.7	25.9	25.2	24.8	24.4	24.4	26.3	26.4	24.5	25.1	25.8
15. 21g00940	50.5	57.2	59.7	57.8	54.5	46.4	50.4	56.4	46.5	53.9	49.2	51.9	52.2	50.1		31.8	30.4	33.6	30.0	28.2	30.4	29.6	30.1	31.2	29.5	30.1	32.6	32.1	33.2	30.4	30.1	29.8	30.9	25.5	28.7	32.8	34.2	30.0	33.6	30.6
16. 26g02620	51.8	60.8	62.7	54.2	53.5	52.0	51.2	58.0	49.7	53.2	49.6	52.1	53.9	49.6	57.3		33.5	34.5	30.9	31.7	30.0	29.5	34.0	35.8	37.3	33.6	36.6	38.7	38.5	35.4	38.1	36.8	35.5	26.5	36.8	36.5	38.1	36.2	38.4	33.3
17. 28g00780	52.1	55.5	58.7	55.7	52.4	49.2	52.2	55.8	52.7	54.0	50.7	53.9	52.7	51.4	54.0	55.8		41.9	30.9	30.5	28.9	29.7	27.7	26.7	27.9	27.2	30.8	28.7	28.5	28.4	28.6	28.6	27.0	24.3	27.5	28.7	29.9	28.7	28.4	27.9
18. 28g00870	53.8	56.9	59.0	55.3	56.4	49.7	49.4	56.9	50.5	57.4	49.9	52.0	50.2	51.3	57.9	56.8	66.0		29.8	29.4	30.3	28.5	30.6	30.4	30.4	29.3	32.3	33.3	32.9	32.0	30.7	30.9	30.4	26.9	30.4	31.9	33.4	31.5	31.7	30.0
19. 30g00890	50.8	53.0	55.0	54.9	53.9	50.8	49.8	54.2	51.9	51.7	51.5	56.7	57.0	54.9	53.5	55.3	53.6	54.8		30.6	29.1	37.2	28.4	27.1	27.6	29.6	29.9	30.3	30.2	30.4	29.8	28.3	28.7	26.4	29.2	29.1	30.4	29.9	29.3	29.2
20. 32g01710	56.1	56.2	54.5	54.9	52.2	45.3	46.3	57.0	46.8	46.5	44.2	46.8	47.9	46.3	51.5	51.5	50.2	52.0	51.5		26.4	27.8	26.4	28.3	30.9	29.0	29.2	30.9	29.6	30.8	29.4	29.3	28.4	23.3	31.4	27.9	30.4	29.2	30.5	31.6
21. 36g00240	53.6	53.8	54.8	53.8	65.1	45.6	49.0	58.8	45.4	48.5	47.0	50.5	48.9	49.4	51.4	52.0	51.5	52.5	52.3	50.2		26.9	26.8	27.1	28.4	27.1	26.5	27.2	28.0	27.7	28.9	26.3	27.9	25.2	27.4	27.8	28.5	29.1	28.6	26.8
22. 36g00630	46.7	50.1	52.3	48.6	50.9	49.9	52.7	49.0	46.6	47.7	50.9	57.1	51.7	57.2	51.7	52.1	52.8	52.2	57.4	46.8	48.6		26.4	26.7	26.6	26.2	30.2	28.1	29.3	27.5	28.4	28.1	27.5	24.7	27.4	28.5	28.4	29.5	29.1	27.1
23. DmCG11147	46.2	54.3	56.1	54.0	53.3	50.6	47.5	52.1	48.4	53.0	50.2	51.3	48.7	47.8	54.3	57.0	52.6	54.9	52.6	48.6	49.3	50.9		36.4	35.8	33.6	34.8	36.8	38.5	32.9	35.8	34.9	35.4	26.7	34.3	35.4	38.8	35.2	36.5	33.5
24. DmCG33970	52.8	56.8	57.4	53.5	53.8	47.0	44.5	54.8	48.9	50.5	45.0	48.5	49.2	45.0	52.9	56.1	49.0	52.4	50.3	52.2	51.2	49.4	58.7		49.1	36.6	40.4	42.8	42.2	38.3	41.4	41.5	40.1	28.1	39.6	40.4	43.5	41.1	40.6	38.2
25. DmCG9990	56.1	61.6	61.1	55.7	51.5	46.0	44.9	54.7	45.3	50.5	43.8	47.5	47.3	45.4	50.4	57.5	51.4	54.0	50.4	53.5	52.2	46.3	58.2	65.2		38.2	43.7	47.7	46.3	39.3	41.8	43.7	41.7	25.5	41.1	41.8	46.4	40.2	43.6	40.2
26. Dp104532	46.7	54.6	57.5	48.8	49.5	49.6	45.9	50.9	48.1	50.7	46.2	47.0	48.5	48.0	52.6	55.3	51.4	53.3	51.5	49.9	49.0	48.4	55.7	57.1	56.9		54.8	53.2	50.5	52.8	62.0	60.5	60.5	30.1	58.2	52.2	55.5	61.4	52.5	84.8
27. Dp197573	50.4	61.5	60.2	54.0	51.7	50.1	47.0	55.2	49.5	52.1	46.1	47.7	49.9	48.6	53.5	57.8	53.9	55.0	52.7	51.9	51.7	49.5	56.8	62.5	62.4	71.9		66.7	57.3	50.0	56.7	56.7	55.1	33.7	53.9	84.6	58.9	56.0	83.4	55.5
28. Dp197993	50.9	60.5	61.5	52.6	52.3	46.0	46.9	54.5	48.0	50.4	44.8	46.4	49.4	47.4	52.2	58.3	53.1	53.6	52.3	52.5	52.8	47.8	56.3	63.8	66.0	70.8	78.5		66.2	49.6	60.1	60.1	56.3	32.6	57.2	64.5	67.6	54.1	65.5	55.3
29. Dp201766	49.5	61.1	61.8	53.6	52.2	50.7	48.3	55.0	46.6	52.6	46.7	48.9	49.3	48.2	54.9	59.7	53.7	54.9	55.0	51.6	52.4	50.3	59.4	63.2	63.6	71.9	74.0	79.4		49.6	55.0	55.3	53.9	31.8	53.1	54.9	61.9	53.3	57.4	51.1
30. Dp228828	49.3	56.1	57.9	52.5	51.5	47.5	45.7	51.7	50.1	50.6	47.5	48.2	50.2	46.5	52.6	56.7	52.6	55.2	52.9	49.1	48.4	50.3	54.4	57.1	57.8	72.1	69.3	68.2	69.5		57.5	55.5	57.1	40.5	55.9	50.6	51.4	55.3	50.3	52.8
31. Dp328125	50.9	58.9	57.7	52.6	51.2	48.5	45.2	53.5	47.2	51.3	45.8	46.9	50.3	46.5	53.1	56.0	50.8	54.5	52.7	50.9	53.3	47.8	56.4	61.3	62.7	75.3	74.2	77.9	74.3	74.3		72.9	70.9	33.8	69.4	55.4	60.0	63.6	55.4	63.9
32. Dp328127	50.4	58.2	56.4	52.5	50.1	46.0	45.2	52.1	46.1	50.8	44.6	46.5	47.5	45.7	50.3	54.9	49.7	51.1	49.6	51.9	49.1	46.3	54.9	60.5	64.4	75.8	74.5	76.6	73.5	72.3	84.2		70.8	33.9	71.7	54.8	59.4	64.9	55.9	62.7
33. Dp332183	50.7	57.0	57.0	52.3	49.6	47.8	44.5	54.1	48.0	49.4	45.3	45.8	48.3	45.5	50.8	53.5	48.9	52.0	51.4	52.1	50.0	46.0	55.3	60.6	62.3	74.8	71.9	73.6	71.4	72.9	83.9	84.0		34.2	68.4	53.7	57.5	63.8	53.5	64.6
34. Dp340396	35.7	38.6	41.0	38.5	37.5	35.8	36.6	37.7	34.7	39.3	36.1	36.8	36.3	38.3	38.3	39.3	38.2	39.6	38.6	35.4	37.6	38.8	40.4	39.1	35.4	42.5	42.2	42.8	43.1	49.5	44.1	43.9	43.4		34.5	32.7	32.9	33.9	33.0	33.6
35. Dp347450	52.0	57.4	56.3	51.7	49.3	46.0	43.8	51.7	45.5	49.4	45.0	46.2	47.9	44.2	50.5	55.7	50.0	52.2	49.5	52.5	49.4	45.3	54.7	59.8	63.1	74.1	73.1	74.4	71.0	73.0	83.4	83.4	84.4	44.0		53.5	56.6	62.8	53.7	61.4
36. Dp347465	51.8	60.6	59.1	55.4	51.9	49.2	47.8	54.1	50.6	52.5	46.0	48.1	48.4	49.2	53.2	57.5	51.4	54.9	52.3	51.6	52.0	49.2	57.1	62.8	61.9	69.7	92.2	77.6	73.5	69.0	72.8	73.1	72.0	43.0	71.1		57.7	53.4	78.6	53.4
37. Dp347474	50.2	59.8	61.8	52.2	54.4	51.2	49.3	54.1	49.9	53.1	46.6	51.6	49.6	48.5	56.7	58.8	54.0	54.6	52.9	51.6	51.5	49.3	59.8	62.2	62.7	75.5	76.4	79.7	78.4	72.0	77.1	75.6	75.4	43.7	73.4	75.9		56.9	59.3	56.8
38. Dp347478	50.9	59.8	60.2	55.1	51.9	49.5	47.4	54.3	49.0	52.7	47.1	49.4	50.5	47.1	53.0	57.4	53.8	54.6	53.5	52.6	52.0	49.3	57.7	60.6	60.8	77.6	73.5	72.9	75.0	73.8	79.2	77.7	77.6	44.6	76.7	71.0	77.8		54.3	63.5
39. Dp46780	50.1	62.5	61.6	54.1	52.6	50.7	47.6	55.8	49.5	52.1	46.6	48.7	49.3	48.9	53.4	60.5	53.2	55.7	52.2	52.1	53.5	48.8	58.9	64.0	62.4	71.2	90.3	78.5	75.5	70.1	73.8	74.1	72.1	42.5	71.8	87.8	79.6	73.7		53.9
40. Dp99394	49.9	57.9	57.7	51.4	50.5	48.1	45.3	53.3	46.8	50.1	45.1	47.8	49.0	45.5	52.6	54.9	51.0	52.7	50.5	53.2	49.5	48.1	55.8	60.3	60.6	90.3	74.6	74.8	71.4	72.1	80.0	79.2	78.9	44.4	77.8	73.1	74.0	79.0	73.2
