# Supplementary material for: A burst of ABC genes in the genome of the polyphagous spider mite Tetranychus urticae
Source: BMC Genomics. 2013 May 10;14:317. doi: 10.1186/1471-2164-14-317 (PMC3724490; doi:10.1186/1471-2164-14-317)
Supplement: Additional file 10 — Amino acid substitution models used for maximum likelihood phylogenetic analyses and likelihood scores of constructed phylogenetic trees. [file 1471-2164-14-317-S10.xlsx]

## Sheet: Blad1
Phylogenetic analysis	AA Model used for ML analysis (selected using ProtTest 2.4 and the Akaike information criterion)	Number of Pseudoreplicates (LR-ELW)	LnL scores	Root	Alignment-file	Comment
ABCA	LG+I+G+F	1000	-157942	Midpoint	ABCA.fas
ABCB_full	LG+I+G+F	1000	-54833.3	Midpoint	ABCB_full.fas
ABCB_half	LG+I+G+F	1000	-38735.2	Midpoint	ABCB_half.fas
ABCC	LG+I+G+F	1000	-172886	Midpoint	ABCC.fas
ABCD	LG+I+G+F	1000	-19911.4	Midpoint	ABCD.fas
ABCE and F	LG+I+G+F	1000	-22242.5	Midpoint	ABCEanF.fas
ABCG	LG+I+G+F	1000	-91450.9	Midpoint	ABCG.fas
ABCH	LG+I+G+F	1000	-51191.8	Midpoint	ABCH.fas
N-terminal NBDs of T. urticaeABCs	LG+I+G+F	1000	-30665.7	Unrooted	ABC_N-term_NBD_Tetranychus.fas
NBDs of metazoan ABCs	LG+F+G	1000	-97484.3	Midpoint	ABC_NBD_Metazoa_simple.fas	accession numbers of sequences from which NBDs where extracted are preceded with their subfamily name (capital letter), followed by either a lowercase letter a (N-terminal NBD of full transporter), b (C-terminal NBD of full transporter) or x (NBD of half transporter)
