# Supplementary material for: A burst of ABC genes in the genome of the polyphagous spider mite Tetranychus urticae
Source: BMC Genomics. 2013 May 10;14:317. doi: 10.1186/1471-2164-14-317 (PMC3724490; doi:10.1186/1471-2164-14-317)
Supplement: Additional file 11 — Accession numbers of sequences used for phylogenetic analysis. [file 1471-2164-14-317-S11.xlsx]

## Sheet: Accession Numbers
Accession numbers of ABC transporter sequences used for phylogenetic analysis
H. sapiens (48)		D. pulex (65)		D. melanogaster (56)		C. elegans (58)		T. urticae (103)
Uniprot Accession Number	Name	GenBank Accession number	Fleabase ID	GenBank Accession number	Fly symbol	GenBank Accesion number	Name	BOGAS accession number	Name
ABCA
O95477	hABCA1	EFX89859.1	Dappu1_346971	AAF50838.2	CG1494	CAA18775.2	Abt-1	tetur01g00580	TuABCA-01
Q9BZC7	hABCA2	EFX87571.1	Dappu1_312056	AAF50837.1	CG1718	NP_490949.3	Abt-2	tetur01g15090	TuABCA-02
Q99758	hABCA3	EFX87570.1	Dappu1_312055	AAF50836.4	CG1801	CAB05222.1	Abt-3	tetur11g05030	TuABCA-03
P78363	hABCA4	EFX70287.1	Dappu1_347506	AAF50847.3	CG34120	AAC69223.1	Abt-4	tetur11g05040	TuABCA-04
Q8WWZ7	hABCA5			NP_732473.1	CG31213	CAA22142.1	Abt-5	tetur11g05200	TuABCA-05
Q8N139	hABCA6			NP_723838.2	CG31731	AAB54203.2	Abt-6	tetur15g01990	TuABCA-06
Q8IZY2	hABCA7			NP_730301.1	CG32186	NP_499115.2	Ced-7	tetur25g01640	TuABCA-07
O94911	hABCA8			NP_788912.1	CG33173			tetur27g01890	TuABCA-08
Q8IUA7	hABCA9			AAF49312.3	CG6052			tetur30g01960	TuABCA-09
Q8WWZ4	hABCA10			AAF57490.2	CG8908
Q86UK0	hABCA12
Q86UQ4	hABCA13
ABCB
P08183	hABCB1	EFX85237.1	Dappu1_347264	AAF50670.1	CG10226	CAB01232.1	Pgp-1	tetur11g04030	TuABCB-01
Q03518	hABCB2	EFX86431.1	Dappu1_347265	NP_523724.2	Mdr49	AAB52482.3	Pgp-2	tetur11g04040	TuABCB-02
Q03519	hABCB3	EFX81018.1	Dappu1_347266	NP_523740.3	Mdr50	CAA91467.1	Pgp-3	tetur17g02000	TuABCB-03
P21439	hABCB4	EFX79468.1	Dappu1_347268	NP_476831.1	Mdr65	CAA91463.1	Pgp-4	tetur32g01330	TuABCB-04
Q2M3G0	hABCB5	EFX70521.1	Dappu1_347275			CAA94202.2	Pgp-5
Q9NP58	hABCB6	EFX65703.1	Dappu1_347276			CAA94220.3	Pgp-6
O75027	hABCB7	EFX85894.1	Dappu1_347270			CAA94219.3	Pgp-7
Q9NUT2	hABCB8					CAA94203.2	Pgp-8
Q9NP78	hABCB9					CAB03973.1	Pgp-9
Q9NRK6	hABCB10					AAC48149.2	Pgp-10
O95342	hABCB11					CAA88940.3	Pgp-11
						CAA91799.1	Pgp-12
						CAA91800.2	Pgp-13
						CAA91801.1	Pgp-14
						CCD73540.1**	abtm-1**
						CAB02812.2	Haf-1
						AAC71121.1	Haf-2
						CAB09418.2	Haf-3
						AAC68724.2	Haf-4
						CAB04947.3	Haf-5
						AAK29911.3	Haf-6
						CAB60586.1	Haf-7
						CAB16503.1	Haf-8
						AAK39394.1	Haf-9
ABCC
P33527	hABCC1	EFX72783.1	Dappu1_347281	AAF48177.1	CG1824	AAK52175.1	Cft-1	tetur01g07880	TuABCC-01
Q92887	hABCC2	EFX72657.1	Dappu1_347295	NP_569844.2	CG3156	AAD31550.2	Mrp-1	tetur01g10390	TuABCC-02
O15438	hABCC3	EFX72656.1	Dappu1_347292	AAF55241.1	CG4225	AAB07022.1	Mrp-2	tetur01g15310	TuABCC-03
O15439	hABCC4	EFX63846.1	Dappu1_347548	AAF47525.2	CG7955	CAA92148.2	Mrp-3	tetur01g15330	TuABCC-04
O15440	hABCC5	EFX82733.1	Dappu1_347323	AAF46706.2	CG10505	CAB02667.1	Mrp-4	tetur01g15340	TuABCC-05
O95255	hABCC6	EFX68442.1	Dappu1_442500	AAF56869.2	CG11897	CAB54225.1	Mrp-5	tetur03g02240	TuABCC-06
P13569	hABCC7	EFX68457.1	Dappu1_347288	AAF56870.2	CG11898	AAA82317.2	Mrp-6	tetur03g07460	TuABCC-07
Q09428	hABCC8			AAF54656.1	CG14709	CAA21622.4	Mrp-7	tetur03g07490	TuABCC-08
O60706	hABCC9			NP_724148.1	CG31792	CAA22110.2	Mrp-8	tetur03g07840	TuABCC-09
Q5T3U5	hABCC10			NP_609930.4	CG31793			tetur03g09800	TuABCC-10
Q96J66	hABCC11			AAF55707.2	CG4562			tetur03g09880	TuABCC-11
Q96J65	hABCC12			AAF56312.2	CG5789			tetur04g04360	TuABCC-12
				AAF53223.4	CG6214			tetur04g05540	TuABCC-13
				AAF52648.2	CG7627			tetur04g07860	TuABCC-14
				AAF52639.1	CG7806			tetur04g07910	TuABCC-15
				AAF58947.2	CG8799			tetur05g01110	TuABCC-16
				AAF53950.2	CG9270			tetur05g04300	TuABCC-17
				NP_477472.2	Sur			tetur06g00360	TuABCC-18
								tetur06g03510	TuABCC-19
								tetur06g03560	TuABCC-20
								tetur07g04290	TuABCC-21
								tetur07g04410	TuABCC-22
								tetur09g00580	TuABCC-23
								tetur09g00590	TuABCC-24
								tetur09g04610	TuABCC-25
								tetur09g04620	TuABCC-26
								tetur11g02060	TuABCC-27
								tetur11g02120	TuABCC-28
								tetur11g05990	TuABCC-29
								tetur14g02290	TuABCC-30
								tetur14g02300	TuABCC-31
								tetur14g02310	TuABCC-32
								tetur14g02320	TuABCC-33
								tetur14g02330	TuABCC-34
								tetur16g03480	TuABCC-35
								tetur23g02452	TuABCC-36
								tetur25g01780	TuABCC-38
								tetur28g01950	TuABCC-37
								tetur40g00010	TuABCC-39
ABCD
P33897	hABCD1	EFX83241.1	Dappu1_347330	AAF49018.2	CG12703	CAB05909.1	T02D1.5	tetur05g06640	TuABCD-01
Q9UBJ2	hABCD2	EFX65057.1	Dappu1_303977	AAF59367.2	CG2316	AAA68339.1	C44B7.8	tetur35g01360	TuABCD-02
P28288	hABCD3	EFX75398.1	Dappu1_347326			AAA68340.1	C44B7.9
O14678	hABCD4					CAA99810.1	C54G10.3
						AAC19238.1	T10H9.5
ABCE
P61221	hABCE1	EFX66734.1	Dappu1_189585	AAF50342.1	CG5651	CAB54424.1	Y39E4B.1	tetur30g01400	TuABCE-01
ABCF
Q8NE71	hABCF1	EFX88800.1	Dappu1_304799	AAF48069.1	CG1703	CAA99835.1	F18E2.2	tetur20g02610	TuABCF-01
Q9UG63	hABCF2	EFX73813.1	Dappu1_347357	AAF48493.1	CG9281	AAA19072.1	F42A10.1	tetur29g00620	TuABCF-02
Q9NUQ8	hABCF3	EFX69544.1	Dappu1_347354	AAF49142.1	CG9330	CAB04880.1	T27E9.7	tetur32g00490	TuABCF-03
		EFX66171.1	Dappu1_347363
ABCG
P45844	hABCG1	EFX86710.1	Dappu1_312940	AAF51027.1	Atet	AAA20989.2	C05D10.3	tetur01g16280	TuABCG-01
Q9UNQ0	hABCG2	EFX86708.1	Dappu1_312948	AAF47020.3	Brown	CAB05682.3	C10C6.5	tetur01g16290	TuABCG-02
Q9H172	hABCG4	EFX86707.1	Dappu1_312949	AAF56361.2	CG11069	CAA86750.1	C16C10.12	tetur02g11400	TuABCG-03
Q9H222	hABCG5	EFX86600.1	Dappu1_312951	AAF51341.3	CG17646	AAB66050.2	F02E11.1	tetur03g04350	TuABCG-04
Q9H221	hABCG8	EFX86599.1	Dappu1_312950	NP_733058.1	CG31121	CAA93461.1	F19B6.4	tetur04g04550	TuABCG-05
		EFX86598.1	Dappu1_222011	AAF51548.2	CG3164	AAC77504.2	T26A5.1	tetur05g05440	TuABCG-06
		EFX86593.1	Dappu1_312942	NP_722827.1	CG31689	CAB57891.1	Y47D3A.11	tetur06g05430	TuABCG-07
		EFX86592.1	Dappu1_347419	NP_729728.1	CG32091	CAB11549.1	Y49E10.9	tetur09g01930	TuABCG-08
		EFX84701.1	Dappu1_347409	AAF51122.2	CG3327	AAA81094.2	C56E6.5	tetur09g02000	TuABCG-09
		EFX84700.1	Dappu1_314702	AAF51552.2	CG4822			tetur19g01160	TuABCG-10
		EFX84423.1	Dappu1_347393	AAF52835.2	CG5853			tetur33g01719	TuABCG-11
		EFX83518.1	Dappu1_315707	AAF51130.2	CG9663			tetur37g01090	TuABCG-12
		EFX83517.1	Dappu1_347377	AAF51131.1	CG9664			tetur17g02510	TuABCG-13
		EFX83516.1	Dappu1_347380	AAF49455.1	scarlet			tetur11g00520	TuABCG-14
		EFX78013.1	Dappu1_320907	AAF45826.1	white			tetur02g13710	TuABCG-15
		EFX77993.1	Dappu1_320906					tetur09g01980	TuABCG-16
		EFX71588.1	Dappu1_347412					tetur09g01960	TuABCG-17
		EFX71587.1	Dappu1_347524					tetur09g01990	TuABCG-18
		EFX71283.1	Dappu1_327299					tetur11g01800	TuABCG-19
		EFX69628.1	Dappu1_258299					tetur09g01970	TuABCG-20
		EFX69652.1*	Dappu1_300887*					tetur02g11270	TuABCG-21
		EFX68572.1	Dappu1_347416					tetur09g01950	TuABCG-22
		EFX67564.1	Dappu1_347444					tetur17g03970	TuABCG-23
		EFX62699.1	Dappu1_347523
ABCH
		EFX70382.1	Dappu1_328125	AAF52284.2	CG11147			tetur01g03530	TuABCH-01
		EFX69049.1	Dappu1_228828	NP_001034071.1	CG33970			tetur01g05940	TuABCH-02
		EFX84773.1	Dappu1_99394	AAF56807.1	CG9990			tetur01g05970	TuABCH-03
		EFX79372.1	Dappu1_104532					tetur03g03080	TuABCH-04
		EFX79371.1	Dappu1_197573					tetur03g05300	TuABCH-05
		EFX61237.1	Dappu1_340396					tetur04g06390	TuABCH-06
		EFX84774.1	Dappu1_46780					tetur05g05000	TuABCH-07
		EFX84768.1	Dappu1_347465					tetur07g05200	TuABCH-08
		EFX78468.1	Dappu1_347474					tetur12g03340	TuABCH-09
		EFX78467.1	Dappu1_197993					tetur12g03910	TuABCH-10
		EFX71377.1	Dappu1_201766					tetur13g02010	TuABCH-11
		EFX71371.1	Dappu1_347478					tetur13g02060	TuABCH-12
		EFX70383.1	Dappu1_347450					tetur18g00230	TuABCH-13
		EFX70380.1	Dappu1_328127					tetur19g01780	TuABCH-14
		EFX66472.1	Dappu1_332183					tetur21g00940	TuABCH-15
								tetur26g02620	TuABCH-16
								tetur28g00780	TuABCH-17
								tetur28g00870	TuABCH-18
								tetur30g00890	TuABCH-19
								tetur32g01710	TuABCH-20
								tetur36g00240	TuABCH-21
								tetur36g00630	TuABCH-22
* this additional D. pulex ABC transporter, not included in Sturm et al. 2009 (BMC Genomics 10: 170), was identified in this study
** C. elegans ABC transporter discussed by Gonzalez-Cabo et al. 2011 (J Biol Chem 296: 21304-21314)
