# Supplementary material for: A burst of ABC genes in the genome of the polyphagous spider mite Tetranychus urticae
Source: BMC Genomics. 2013 May 10;14:317. doi: 10.1186/1471-2164-14-317 (PMC3724490; doi:10.1186/1471-2164-14-317)
Supplement: Additional file 12 — 103 T. urticae ABC protein sequences (.fasta) (examination of this file requires the BioEdit program (http://www.mbio.ncsu.edu/bioedit/bioedit.html)). [file 1471-2164-14-317-S12.fas]

>tetur01g00580
MAFVYWYQLKAMLIKDQLIRKRHWISTFLEFFLPILLVLLHVYILPDKQAAKIFEPTVNE
KLQSWKNIFDNFPQMFLCYTFGATIFYTSPNDVAKKLLPSHLSACDSTAVSLANDSAVIK
AWGDTIKDRIVNSNSAVFFHELDVDKGIANYTIGGTSFIYTGPYTEPIHSTYEEYIRTQS
LVNILMANYPSKTLQRTDFEYMYTSKLFPQGNPSYEKEVESEPKLAPQTSSPVDTLKYLQ
AYVFLEIGLIYLSSIITRRLIREKVTNSKELLRIMGLNDFVYWISHFINYLSLSIFHSTL
ITIVYSIFDQRNPYGNWNASLFWFNYLIASISNILFTFTFTTVLNRPIVGVLVVIAGRGG
LAYLPVAAKTSMVNVLNISPKVWSCLLPSGQLHFSIYNMFYFGASVKGLSWSHILHQIKS
PETLPFGYIYLTAFVSWFVYYLLIWYLDAVWPWQSGTPKPWHLPISSFFNKSIVDIEMNG
TSTTHDSNELNANTSMIYESEPPLLKPSVKCINLYKSFGSIGGKKYAVNGLNLNILKGQI
TVLLGHNGAGKTTTMSMITGMIKPSAGKVLVNGIDVHQHTVAARRCLALCPQTDLLFEEL
TVTENLELVTGLRGLSREMRKQLIPLNIGRVNLTDKTNTLACNLSGGMRRRLQLALALST
ASETLILDEPTSGLDPESRRQLWNLLLELRKDLSILLTTHFMEEADALGDRIVIMASGKI
KCSGSPMFLKHRFGAGNSIRIAKNGAKFDNAHLLELMKAHFPSAVAINETDEEIIYQISA
GINSKADVPTATLAQLCDSLDKNSNALGITSYGISVTTLEDVFLRVSEDDGESEHTAVQM
EDKLFELNKILDYEKLSGFPLFLQRIRGLVMKRVNYTKRHYKTIGFTIILPAIVLLFTFW
AAKNSSETVNAFLDYPYPIELNVKSIYGPNAKAVIRATFTQNQDFIKAYNEIMEKEGIKV
INIPASLPLNEFMKQSNQSSDEFMRDNIFGLIEDSYAPSGFSLWYNPRLALSLPLTIDAW
TNTLIRRHFNGSNLTKVTTTFMPMPNRATNEPFLKSLISQIVAALFAPAAFAFISCSYFL
FPSIEAQNKANLIQRMSGIKAPVFWFSHLIFDFSYHIIVSTIILITIAIVDQYTFSSITT
LGPILLLLLLYGSSSIPLFYIFSLLPINADRGFSLLTTISLVCTLVGSGLAATLVAFEAI
ESLHVFLGDLFPPFAMSFGLSKVYGAAKLHSECKRIKACDPGNSISRKICCNENLELIPF
NPFKWTKDGILTEITTLTFGSILYTTILIILDMNSHRLIYWYDTIKKKLTAAPQSGGVED
EDVIAEKHRVEQLVKSQKMDSEALVVNQLSKDFGSFRAVDKVSFAVHKAECFGLLGVNGA
GKTTTFRMLTGDSVVTQGDAFIKSYSLRNNLQDFQQSISYCPQFDALIDNLTPQETLTLF
ARIRGMPENKVKDNVNYIITSTDLTKFAKTCNQNLSGGNKRKLSLAIASIAKPKVMFLDE
PTTGVDPASRRKIWSTLMHLRDTSKSSIVLTSHSMDECEALCSRIGIMVRGNFKCLGSTQ
HLKEKFGQGFTLIIKINQEALKKEDEIDKIKQFIKDEFPSSILRDFHQTILHYHITDTSS
RWGDMLRSLERGKGALMIEDFTLSGTTLEQIFLAFAKER
>tetur01g15090
MARSETYKSGRNRINQQVKIMLWKSLIVRRNHISELLCEFLIPLTISIIFVIVLIRLGSL
PSSTTSRVPAQTFPDPSFNFDPSIFGFSNILYAPNDEKTVNRMTMIEKKLSMTGIRPTFA
NFSTSEDLYSEYLKMIAIDPNALIFGVLFDQEKANNPAFTYTIRSRMPHWLKTTFCVKTN
SYPCVEAPYNTFSNLQTLVNLAYLTEKFPEIELDMTKVLSSGLVKGYRFPYPSHTTASDN
LSDLTPWVLVFGFIISYVFIIKRITSEKSNQIREMYRITGLMDWIYWFAHLADHYAIFLV
QALIVTGLFTMKIINGNACVFNYSSYSLVFFITALWGLNFTLSALALSIPFNRPISAVVF
GALFWTLQIVPAYYIDPATNPLVDVIETRELRFISCFLPNMALTLAIRVIQQKEIYGYGA
TWSNLFEPASVFGELSLGIIIIILFVTSLMYIPLIYYLEKVIPSQYGISKPWLFPLHALF
RYKTNKKTKREEPLDWDHDNFEPLAPSDEVKISIRKVLKEFDTSNPPSIAVNNVSLDIPH
HQITMLLGENGAGKTTLMSIIIGLIPPTSGSVIIDGHDILEETADARRNLSFCPQANVLQ
PELSVENHLMLYGAIKGVPMSKLSDEVTRIVEDIKLNNFRHLKPNSLSGGMRRRLNLGIA
LIGDSEIIILDEPTAGLDPGSRRDVWNILNEIKSRKTVIMTTHFIEEADAIGERVAIMRK
GKLACFGSPMYLKRLFGTGYELRVAKSEESSVQDLTAIMQTHFPGAKNTYAVEGEVIYSL
PQEHANSNVFHIFFQDLEERKDELKISSWGLSYTTLEEVFIRVVDTEVAQLNHTGSQLFK
SNNQLNSDATNSLPAQTNSEQMSAKDYLHPTIFFVAGLCLFFLRIKALLIKRFNYSKRYW
KIILFQIFIPTVLFAVIMLLDQKIVGMVTLFKQTVQLSLQHLYGSTNALYSNPSGDATIF
GEKFGEVLSAEYAKITYLNSTTSVDDYMLKLGDLLQPIISTAVRPHLWSLLVQITMPFLA
ASHILVPIHERSSKAKLLQIMTGLHPIMYWISHFIFDMMIHIICTLCIFTVVLTLDFQLI
FHNDLNIQMAFLLSLITSGVASIPLAYVFSFLFDRPSIGYSFLVLLFLVFGVMTAIINFI
IESLVPKIVSHSFKQIFDIIVAFFPLHAMTMAIVKAFSIALESKVCSQVMPKLLEVQCVN
ATYSETDMTYRCCPKICEKTDDCFEYRDALSWKYGVLPRLLQLIGEAAIFSMVLLILEIY
YDRLEWVNDIKEVLLTKLSFHTSYADEDPRRRNIESEDSDVTAERHRVYSERNGASPDQD
ILSVIDLKKQYRKFRAVEGLTFGVRQNECFGLLGINGAGKSTTFKMLVGDIRPTSGNAYI
GELDIMHSKRGYQQSIGYCPQYDALIDLLTGREMLYLFARLRGLEEKCIPVVVNQLISDV
DLQFHADKVTGCYSGGNKRKLSLAMALVGAPRVVFLDEPSAGVDAANRRRMWTVLSAVRE
RGCCLVLTSHSMEECETLCSRIAIMVSGEFKCLGSLQHLRHKFGQGFSLYIKIKVDKIMD
PDYLVEVRRVVESKLHAELKQHHFVNLFYHIPDKSLKWSYLFETMETIKETYQLENFIIS
DTSLEQIFLAFSSKQISTD
>tetur11g05030
MASLHWEQLKAMYKKDWLIRKRHWIVTILELFWPILMVSIHLYSLPDKSNQMPMSSLPSR
KSGYNSPMVQQLSKHSDAYFYYNNTFHCYFYGKLFYYSPTGNISDFLSPAVSKCGLRTVA
KQSEYDVIKDWGDSIDNIYTTSPALFIHELDLDKGIANYTIGTGRLVYPGPWSKRLIKPS
YQSYVSPQSILNIILASYPNGENLTYNSFSYHYTNKLFDEGDPSSEQNYVNHKNGDPTPD
PGRSPNALDFYQAYTFLQTGFLYVSTIIAHRIIQEKATNSKELLRIMGLSDVIYWISHFI
DYLSLSIFHASAITILYSISNKNPYPGWNGGVFWFNYSFLSVANILFTFTFSTILTRPTI
GVLIVTVGRSGLSYLAFEAKRGKFNFLWISPKIWSCLLPEGQIHFSIYDMFYFGGKKKVS
FSDLFSSLDVADSISFRSIYLTAILAWLAYLVFLWYLDAVWPWQTGTPKPWYFPVSRFLR
KSTNNGTLGDMAPSYNLDEINANADKNEAEPSDLKTNIQCTNLYKAFGSMGNKKFAVNGL
DMNIYKGQITALLGHNGAGKTTTMSMITGLIPPTSGKILVHGIDVHQDTAAARRRLALCP
QSNLLFEELTVTENLELVTGLRGLSPQIKKDIIPLNIKRVNLTDKANTLASNLSGGMRRR
LQLALALTTASETLILDEPTSGLDPESRRQLWNLLLELRKDLSILLTTHFMEEADALGDR
IIIMASGKIKCSGSSMFLKRQFGAGNSIRIAKDTNSFELNRLDHQIRIHFPNAFVTSESS
EEVIYQLSLDSDGSDKKSTSSLISLCDYLDNNLSTLGITSYGISVTTLEDVFLKVAEEDN
EKRQTNIQMEDRLFEINKILDYTKLTGFALTFQRLRGLVMKRVHYIKRHYKTIGFTIILP
VLVILLTFMATRNVKSYIIDSFDDYPYPIDLNLKSIYGENAKAVIRASSNKSDPFIEAYR
IIMKEEGIEIVEIQSSLSMDDYMKTSKQTGEQFMRENIIGIIEDPKSLKGFTIWYNPKAS
ISFPLSLDAWTNTLIRMSDEARSNSKVVTTYLPMPNRGGKQPQILSMVSRILSALFSPIA
FSFIAVSYFLFPSTESAKKANLIQKMSGIKAPIFWFSHIIFDFSYHIIVSIMMILGITII
DRFIFTSNEVFFSVFILMILYGLASIPLFYSFSFLPIEPARGFSLLIIISLIGTHIGSGL
AAIFVATKKIKSLHVFLGDLFPPFAMSFGLSKVYSQVTLIKECRKYNACNPGNLVSRPIC
CDKNSKYKKYEPFAWKNDGVLPEIAILCLDSVLYILILILLDTNLHRFNYWYDSIRKRLS
SSPQSQGKVEGDDVTSEKYRVAQLIKLGRVNTEALIVSELSKDFGSFRAVDKISFAVHKA
ECFGLLGVNGAGKTTAFRMLTGDLMVTQGDAFVESYSLRKDLLNFQQSISYCPQFDALLD
KLTPLETLTLFARIRGMPENKVKENVNYIITSTDLTQFTKTCNENLSGGNKRKLSLAIAA
IAKPKVMFLDEPTTGVDPASRRKIWSTLMHLRDTSGSSIVLTSHSMDECEALCSRIGIMA
RGNFKCLGSAQHLKQKFGQGYTLVIKINQEALKKDGEVERIQRFIQEKFPSAILRDFHQT
ILHYHVKNASARWGEMLRALEQGKSSLMIEDFTLTGTTLEQVFLSFAKES
>tetur11g05040
MASLLWEQLKAMYKKDWLIRKRHWIVTIFELFLPILMVGIHLYSLPDKSNQMPMSSLPSR
KSEYNSPMVQQLSKHSDEYFYYDNTFYCYSYGKLFYYSPTGNISDFLSPAVSECGLRTVA
EQSEYDVIKDWGDSIDNIYTTSPALFIHELDLDKGIANYTIGTGRLVYRGPWSDSSFTPS
YQSYVSPQSILNILLASYPNGENLTHDSFSYHYTNKLFDEGDPSSEQNYANNKNGDPTPD
PGKTPDAVDFYQAYTFLEVGFLYVSTIIARRIIQEKATNSKELLRIMGLSDVIYWISHFI
NYLSLSIFHASAITILYSISKKNPYPGWNGGVFWFNYSFLSVANILFTFTFSTILTRPII
GVLIVIVGRAGLSYLAFDAKTDNFNLLWISPKVWSCLLPEGQLHYSTYDMFYFGKTKKVS
FSDLFSSFDVADSVSFRSVYLTAIIAWLAYLVFLWYLDAVWPWQTGTPKPWYFPVSRFIR
KSTNNETLDDMAPSYNLDEINANADKNEAEPSDLKTNIQCTNLYKAFGSMGNKKFAVNGL
DMNIYKGQITALLGHNGAGKTTTMSMITGLLPPTSGKILVHGIDVHQDTAAARRCIALCP
QSDLLFEELTVTENLELVTGLRGLSPQTKKDIIPLNIKRVNLTDKANTLASNLSGGMRRR
LQLALALTTSSETLILDEPTSGLDPESRRQLWNLLLELRKDLSILLTTHFMEEADALGDR
IIIMASGKIKCSGSSMFLKRQFGAGNSIRIAKDTWSFELNRLDTQIRFHFPNAFVTSESS
EEVIYQLSLDSDGSDKKSTSSLISLCDYLDNNLSTLGITSYGISVTTLEDVFLKVAEEDN
EKRQTNIQMEDRLFEINKILDYTKLTGFALTLQRLRGLVMKRVHYIKRHYKTIGFTIILP
VLVILLTFMATRNVKSYIIDSFDDYPYPIDLNLKSIYGENAKAVIRASSNKSDPFIEGYR
TIMKEAGIEIVEIPSSLSMDDYMKTSKQTGEQFMRENIIGIIEDPKRLKGYTIWYNPKAS
ISLPLSVDAWTNTLIRISDEARSMSKVVTTYLPMPNRAGEQPQILSMASRIMTALFSPIA
FSFIAVSYFLFPSTESANKANLIQKMSGIKAPIFWCSHIIFDFSYHIIVSIMMILGITII
DRFIFTSNEVFFSVFILMLLYGLASIPLFYLFSFLPIEPARGFSLLVTISLIGTLIGSGL
AAILVASDQIKSLHVFLGDLFPPFAMSFGLSKVYSQVTLIKGCRKYNACDPGNLLSRPIC
CDKNSEYKKYEPFAWKNDGVLPEIAILCLDSVLYILILILLDTNLHRFNYWYDSIRKRLS
SSPQSQGEVEDDDVTSEKYRVAQLITSGRVNTEALTVSELSKDFGSFRAVDKISFAVHKA
ECFGLLGVNGAGKTTTFRMLTGDLMVTQGDAFVESYSLRKDLLNFQQSISYCPQFDALLD
KLTPLETLTLFARIRGMPENKVKENVNYIITSTDLTQFTKTCNENLSGGNKRKLSLAIAA
IAKPKVMFLDEPTTGVDPASRRKIWSTLMHLRDTSGSSIVLTSHSMDECEALCSRIGIMA
RGNFKCLGSAQHLKQKFGQGYTLVIKINQEALKKDGEVERIQRFIQEKFPSAILRDFHQT
ILHYHVKNASARWGEMLRALEQGKSSLMIEDFTLTGTTLEQIFLSFAKES
>tetur11g05200
MVSLHWEQLKAMYKKDWLIRKRHWIVTILELLLPIWLVFIHLVSLSAKSNQVPISPLPST
KLQYNSPMVQQVSKHSDEYFYNDGTFYCSSYGQFFYYSAIGDISGFLNPAVSKCKLRTVA
EQSEFDVIKDWGNSVESIYTTSPALFINELDLDKGIANFTIGTGRLVYPGPWSDSSFPPS
YESYVSPQSILNILLASYPNGEKLTIDDFSYHYTNKLFDEGDPSSEQNYANNKNGDPTPE
PGGLPDAVDFYQAYTFLQVGFIYVSIIIARRIIQEKATNSKELLRIMGLSDVIYWISHFI
NYFFLSIFHASAITILYSIFEKNPYPGWNGGVFWFNYTFVSVSNILLTFTFSTILTRPII
GVLILIVGRAGLSYLAFTAKTDKSNLLWISPKIWSCFLPDGQLYYSIYDMFYFGEKQKVS
LSDLFSSLDVAESISFRSIYLTAIIAWLAYLALIWYLDAVWPWQTGTPKPWYFPVSRFTR
KSKNNQTLDDTAPFYNLDETNTNAKADKNEAEPSDLKTNIQCTNLYKAFGPMGTKKFAVN
GLDMNIYKGQITVLLGHNGAGKTTTMSMITGLLPPTSGKILVHGIDVHQDTAAARRRLAL
CPQSDLLFEELTVTENLELVTGLRGLSPQMKKDIIPLNIKRVNLTDKANTLASNLSGGMR
RRLQLALALTTSSETLILDEPTSGLDPESRRQLWNLLLELRKDLSILLTTHFMEEADALG
DRIIIMASGKIKCSGSSMFLKRQFGAGNSIRIAKDTNSFELNRLDHQIRIHFPNAFVISE
SSEEVIYQLSLDSDGSDKKSTSSLISLCDYLDNNLSTFGITSYGISVTTLEDVFLKVAEE
DNEKRHTNIQMEDRLFEINKILDYTKLTGFALTLQRLRGLVMKRVHYIKRHYKTIGFTII
LPVLVILLTFMVTNNVKSVIIDSFDDYPYPIDLNLKSIYGENAKAVIRASFHKSDHFIEA
YRTIMKEAGIEIVEIQSSLSMDDYMKTSKQTGEQFMRENIIGIIEDPKSLKGYTIWYNPK
ASISLPLGIDAWTNTLIRISNEARSMSKVVTTYLPMPNRVGEQPDSLSMASRIMLALFSP
IAFSFIASSYFLFPSTESANKANLIQKMSGIKAPIFWFSHIIFDFSYHIIVSIMLIAGIT
IIDRFLFTSNEVFFSVFILMLLYGLASIPLFYLFSFLPLEPARGFSLLVTISLIATLIGS
GLASILVATKKIKSLHVFLGDLFPPFAMSFGLSKVYSQATLNKECRKYNACNPGNSVSRV
ICCDENLEYKNYKPFAWENDGVLPEILTLFLDSVLYIFVLILLDTNLYRFRYWYDSIRKT
LSSSPQSQGEVEDDDVASEKYRVAQLITSGRVNNEALTVSELSKDFGSFRAVDNISFAVH
KAECFGLLGVNGAGKTTTFRMLTGDLMVTQGDAFVESYSLRKDLLNFQQSISYCPQFDAL
LDKLTPLETLTLFARIRGMPENKVKENVNYIITSTDLTQFTKTCNENLSGGNKRKLSLAI
AAIAKPKVIFLDEPTTGVDPASRRKIWSTLMHLRDTSGSSIVLTSHSMDECEALCSRIGI
MARGNFKCLGSAQHLKQKFGQGYTLVIKINQEALKKDGEVERIQIFIQEKFPSAILRDFH
QTILHYHVKNASARWGEMLRVLEQGRSSLMIEDFTLTGTTLEQIFLSFAKES
>tetur15g01990
MAFVYWSQLKSMLIKDQLIRKRHWISSLFEFFLPILLVLLHIWILDDQGTTHLSSSAAPK
SKVVRQNSPPLKYSSDVYFSQTFYCNSFGAHIYYTSPNDVASKLLPPKFSACSLRSVSLA
NDRAVVKAWGDAVDERFRNSNTAVFFHELDVDKGIANYTIGGPTIEYEGPYSEPVLNTYQ
DYIRTQSVINILMANYPDFASLKEANLEYVYTSKLFNEGNPSHEKETDSNPKPASQSSFQ
IDTFNFIEAYAFLEIGLIYLASIITRRLIREKVTNSKELLRIMGLSDLVYWISHFINYLS
LSIFHATFITIIYSVFSNKNPYGNWSASLFWFNYLITSISNILFTFTFTTVLNRPIIGVL
LVIVGRAGLAYLPVAASTSTLKLLYISPKVWSCLLPSGQLHFSIYDMFYFGASVKGVSWS
SIFKSVKSPETLVLGYIYLTAVVSWFVYSLLIWYLDAVWPWQSGTPKPWHFPVSSFFNKP
IEDIEMNGSTTHDLNGNTNMRYEPEPPLLKPSVQCINLYKSFGSTGGKKFAVNGLNLNIL
KGQITVLLGHNGAGKTTTMSMITGILKPSAGKVLVNGIDLHQDTVAARRCLALCPQTDLL
FEELTVTENLELVTGLRGLSREVKKQLIPLNIERVNLTDKTDTLACNLSGGMRRRLQLAL
ALSTASETLILDEPTSGLDPESRRQLWNLLLELRKDLSILLTTHFMEEADALGDRIVIMS
SGEIKCSGSPMFLKHRFGTGNSIRIAKNVSSFNQDSLLDTMKAHFPNAVATNETNEEIVY
QLSSGIKSTADLSTATLAQLCDSLDENSNSLGITSYGISVTTLEDVFLKVSEDDGASEQT
RVQIEDKLFELNKILGYQRLNGLPLFLQRMRGLLMKRVNYTKRHYKTIGFTIILPVIVLL
FTFLAATSTTYSFTPSQQLDYPYPIELNLKSIYGPNAKAVVRATFTNNLPFIKAYNEIME
KAGIEVVNIPASLSLNEYMKTSNQSADEFMRDNIFGLIEDPSKLSGFALWFNPRVALSLP
LTIDAWTNALIRLHFNGNQMSKATTTIMAMPNRGTNEPFITSTVSQIVSAIFAPIAFALI
SCSYFLFPSIEAQNKANLIQRMSGIKAPIFWFSHLVFDFSYHIIVSIIILITITVVDQFI
FTSIEAFGSIFLLLLLHGLSSIPLFYIFSLLPMNPDRGFSLLTTISLVCTLVGSALAASL
VSFGKIKSLHVLLGDLFPPFAMSFGLSKVYGAVKLHSECSRINACDPGNTVSRRLCCNEN
SELISFNPFKWSKDGILVEILMLTLDSILYTVILIVLDVNLHRLIYWYDTVKKKLLEAPE
TQGVVEDEDVIAEKHRVQQLIQSKKIDSEALVVNELSKDFGSFRAVDKINFAVHKAECFG
LLGINGAGKTTTFRMLTGDAMVTQGDAFLESYSLRNNLQDFQQSISYCPQFDALIDNLTP
QETLTLFARIRGMPEDKVKDNVNYIITSTDLTKFAKTCNQNLSGGNKRKLSLAIASIARP
KVMFLDEPTTGVDPASRRKIWSTLMHLRDTSGSSIVLTSHSMDECEALCSRIGIMARGNF
KCLGSTQHLKEKFGQGFTLIIKIDQEALKKEDEIDRIKQFIKDEFPSSILRDFHQTILHY
HITDTSSRWGDMLRSLDHGKGALMIEDFTLSGTTLEQIFLSFAKES
>tetur25g01640
MSWWRQLRLLLWKNYVSHRRQKLRVIVEIFWPLLLMGILMWVRTRGLRTFVHECHFDQKA
LPSAGLAEFIKSTVCSFNNTCNPQITDGKSAIPLDERSPSSYEQVESILRTHLTPENLKN
FEVVDKDLQTISQLTKVLTNPYAKINRSVRLKDLLKSDINSTFSMYNLTSEEVDFLDSTQ
INWTLIPLMFKYQKFNILNLFCSEETVSADIFISNNLDHEQMVEQLKEKFCDNTNSRSTI
SKSFEALQIFDRQVLLNEMSSVAKVAVDRNLHIKELNGISQTFGNIVSDMARMNQFSNFS
TDFSYYWNALKDAVDSPGNNTIRLVQLWICGRNSSVLYERFSGEPGTRLEELGDEMKEHL
IHNRQSNTTDYVYDNSTTPACNELFHSLEGGSITKVLWKQLKPFIRGKIIYAPKRASIER
VLNRVINYFEPIKLFHNFTKVWLSDLSPRLNSSLKDQSSIINNITKLILSNNIPFLTDWI
SREFNIKSNEQQNNVVSILDQLKNISTFLSTNGPSMLETTDAFLTKLSTYLDCVELNKLE
SYNTEDEIVRRGLELIAENKLWAGLVFENTSSNSSASNVTDDEDVLPPYVRYKIRMDASK
IDSTKKIQDRIPTPGARRRPVVDLKYLTFGFAYLQDLIEKSIIREHTNMSTDTGIYLQQF
PYPCHIYDQFIMAISRSFPMFMVLSWVYNASMLIKSIVHEKERRLKEVMKVMGLSNSVLW
SSWFIESFIFFIASSFLLVLILHYGKVLTYSDPVIVFIFLICYSISVITSSFTISTVFGK
ANMAAAGGGMIFFMTYLPYTFLVMWDEILLPHEKALGCLLPNVAFGFGCKYLAHFEEEGV
GIQWSNIASSPMPNDGFNMLNILNMLLFDSFINILLTAYIEAVFPGQYGVPKPFYFFLLP
SYWCKNQKTIVKDDLLLNHKLEKNSHIEEEPKDLKLGISISNLTKVYSGGKVAVDNLSLN
FYEGQITSFLGHNGAGKTTTISILTGLFPPTSGTAHIYGQDITTDMDSVRQSLGTCPQYN
VLFNHLTVVEHLWFYASLKGSGAEVNQEIDDLINDLGISHKRDEFSVNLSGGMQRKLSIA
IAFVGGSRTVILDEPTAGVDPYSRRSIWELLIKYKAGRTVILTTHHMDEADLLGDRIAVI
ANGKLRCVGSSLFLKARFGSGYYLTFVTKDNSLKKTPIVSKNNSGNDVTDCVMVRRSKPN
SSKDSSNENINGSTQDLSDSMKRLTEFIRNHIPDAQMIEKVGSEATYLLPTNSQESGRLQ
KLLKELDDKLIDLPVKSYGISDTPLEEVFLRVTGTLEDDEKRTQSLEEAVEKLTEGGRYP
SKLRLNSFFCNNLTRLFQPTRCFNNSHNSVSSRPRSRSDRQEDYIPGRDACYIPMQDLNN
TEKNPLTTWRIQGWELKKRQFWALQRKRFHHTRRNTRALLCEIVLPALLICVSMLFTLIV
PPILEEPQLELKPWLYGPPNYIFYTDDSLGSNPVAKNYVNELLGDPGIGTKCVQGIPEKY
RSLKPQLYKFSSIKRSQWSDTCDSQVTDRNLTSPQSLSLLNKYVQCDCTTGTMECPKLVD
GFDPPSTPIISGDIMYNATGRNVSDWLIKTRKQHYKKMYGGFSFAFSSTMGSFNYTSVEN
LLSYLIDLVDLRENREYIMKTYSSLTQALIRRELWNNVKVWFNNKGWAASMAYLNAANNV
ILRANLPDNVDKRYYGITAINHPMNFTEDQLKDEMFKRGGLSLLHSITVLFAMSFVPASF
VLYLIEDRVSGSKHLQFVSGVDPNVYWISTFLWDMANYMIPTFLCVMIFVAFNVEAYIQS
PNIYGFITLLILYGFATIPLMYPTSYLFKVPSSAFVVLASVNLFIGTVSTVSTFVLELFD
DDGLQYVGNLLKKVFLIFPQYCLGRGLLEMSANHLASRTFAKFGVSYEKNPFNFTYIGRN
MLALFIQGVVFFRIVLWLESGILWWRMREPKAPNVDDDEEDDDVAAEREKIIAGLASDNA
LRVENLTKVYREGQLPAVNKLWMSVGSGECFGLLGVNGAGKTSTFKMLTGDIKISSGEAY
IAGFRVKTEMTKARQHIGYCPQFDALDSFLSGWEHLEFYARLRGIPEEQISKVVRWSIRK
LGLSEYSNVIAGAYSGGNKRKLSTAIALVGQPSIVFLDEPTTGMDPKARRFLWNCIIDIV
KDKCAVVLTSHSMEECEALCTRLAIMVNGRFRCLGSTQHLKNKFGEGYTVTIRVDREDES
KMKAQSFIDTAFGQEASLKEVHLNQMEYQIGSKISISSIFAELEKAKMVGILSDYSVTQT
TLDQVFIRFARNQMDSAKQNKK
>tetur27g01890
MAFFRQLQLLLRHRLILRRRQIFILGLEVFWPAIVFFTVLIFRLKFPPESSDTCFYHAKG
LPSVGGVNFFQSLICTIDNPCLNETSYSQVPTFQGSKIHGLVESLSPLVTDTSITEIVHN
LPSGIQLLTSLVDTLSDNVTDNFVQLFGDERMLKKAGLLRPSVPESIASLRAAATAMPFV
MNFINNFSVSLNLHEDMNQLDLKKDGIDLIASFDPSAFGKIMCGQTPRIFIDDFNKLEGP
ESNSLDEAELASLKSDFCRDGYRHIMKHPSGPVIWAWLKPVLAGKILYAPDNPSTRAIIS
QMNKTFSGMPVWINALEDWSATLKSLEMFYQQPGIQERLVLAQPLLVKILGDEVQSFFAD
FTTQQQFTELLNTGGIVKLVQLITNIAQCFEHERFIGLPDEPALEAAARVYTATHELIAG
VVFLNVNNTNSSDGSVLLPKKIAYKIRADIDFVPTTKVLKDRIWEPGSRDHYSKHLGYFR
GFVQVQEMIDRAITSIHINSSDLTFAPSVSLQQFPYSCYKKDKFGFFILALTPVISTVAW
IFLIAFLIRDLVLERELNLEEYLRVTGLKASVAWVTWFLLGFSVMIFGSVCSLTIYKMAN
LVPHSNMFILYLYFIAFSFSIIMFCYLISCFFRTATIASLSGIVVYLATYLPFMVAITLE
NEMPYLNKLGSCLSMSTSFCFGIMYLARYEAQGIGIHWSNVWQSPMSEDTMNFASAGLMM
IFDGCIYFLIAWYISNVNPPGRNGQRQPWYFFVLPSYWGLVPKRSQSRVLTPKIQAHIHS
SGDHKMYSLEKGWHQKAGMSLHNLYVVYNKGSARSEHRAVSNLSLQLKEGQITTLLGRNG
AGKTTTISVLTGQIRPTSGSVFVYGHPVPDEFDEARKLLGYCPQYNVLFDNLTIREHLKF
FASLKGLLPDDQIEDDIDSMLHSTGLWNMQHELARNLSGGLARRLCVALAFVGGSKLIIL
DEPTSSVDPVARRSIWDLIVKHKASRTVLLTTHHLDEADILSDQVSVIHRGKLLCSGSPL
LLRSKYGCGYQLTVSRQCVRSDEKEFKDEDSGRASCEPPHGHDMLTSDSDRLIAFIKCLI
PNATLVEDHSANEVILALPRTGPDGSVHDYATFFRCLDANIHTLGFGSYGLSSTTLEEVF
LTLCNSEESGIPIQESNKLALSRKLSNQAQVPKSIPQSDPLMTEAGLSLHLDSSFNGYNM
PSAMLVSGFRLKMLQLWALLSKRALHTINDWKSLFCNLALPCIFIALAMGMTCIKPQFAP
DPILPIHPAVYGPSTTSFFHLPDVSIGSDDMFDQIVQNLLHSRTRRSFTCPKPRDGWKVA
KCPVIRGKPLLPASLTGVITSKDEICKCNSTCPSKSASIVYDTIERPVETEYGFIYNLTS
LSELSSQSSKPVEHFLMNTFPSFNDFRYGGFTFHYHEKQVNLNSYPMPTKIEPMVKVWFD
NNGYHALAAYLNALDNAILRANLDVHGLPSEEYSITVYSHPFHIRSAQLGDQSLMQRAGD
AGIALIILVGFVFIPCSFVFYIVRERTQEEKQLQKFSLFSESSIAFMVIYCIALFIGINT
MVMRLLIDVFQLLEVTSYWKETFDSFVLIFPPYALMSGLVDVTKNQLFAEIYTLFGQDAY
VNPFSMQMLGKHYIYLASEGAILFFLNLFIEIIANSSFFHWIRSSKSPISSSSTSLSSAS
STSSSSVSASSSTSNPRTTTTTTTTITSSTTSSSSTINGQYANEDCDVIEECRRVTQTDG
SLFDILRVIEVTKVFKSMFGKRVAVNNVSFGVPRGECFGLLGVNGAGKTTLFKMLTGTLQ
PTSGKTLVNNKSIAATLASNSSTLGYCPQSDALDMVLTPRQHLMIYARLRGIPHLHRSHL
ISQSLTKFQLNTHADMPISALSRGTRRKLCLALAMLGNPSLVLLDEPTSGMDPMSRRCLW
QNIQDAIKERRSVLLTSHSMEECDILCSRLAIMVNGNFRCIGSPQYLKHKFGTGYTITLR
INESYLNWSDAINYMKQSFPSIILRAHHHNMLEFSLPTNDILLSDIFAVLQSAIHRLHLQ
DFSVTQTTLDQVFVSFANQQVNDFHNSPRLANIQRTESMKLN
>tetur30g01960
MTSLLWEQLKAMYKKDWLIRKRHWIVTLFELFLPILMVSIHLYSSPDKSELMPLSSLSPY
SDRYIYNEGIFSCSLIKQLFYYSEIRNISDLLSPAVSQCRLRPVAEQSEHDLMKDWGDSV
ETILRTSPALFIHQLDLDKGIAYYTIGTGRLVYPGPWYHSFIPPSYETYVSLQSILNILL
AAYPNQEKLTAGNFSYSYTDKLFDEGNPISEHYPDENYDRTAEPGKSPDIEYFYQAYAFL
EVGFLYVSIIIARRIIQEKATNSKELLRIMGLSDLIYWISHFIDYYFLSIFHATAITMLY
SISDNNPYPGWNAGLFWFNYIFASVSNILFTFAFSTILTHPIIGVLIVIVGRAGLSFLAF
DAKTAKFNFLWISPKIWSCFLPEGQLHYSLYDIFYFGANRKVSWSDLFSSLNVADTISFR
SIYLTAIVAWLAYLVLLWYLDACWPWQTGIPKPWYFPVSRFMRKSTNNESLAEMTQSYVL
NEINGNADKNEAEPSDLKTAIQCINLYKTFGSEGNEKFAVNGINLNIYKGQITVLLGHNG
AGKTTTMSMITGLLPPTSGKILVNGIDVHQDTATARRCIALCPQSDLFFEDLTVRENLEL
VTGLRGLSPQVKKHIIPLNIKRVNLTDKADTLASNLSGGMRRRLQLALALTTACETLILD
EPTSGLDPESRRQLWNLLLELRKDLSILLTTHFMEEADALGDRIIIMASGKIECSGSSMF
LKRRFGAGNSIIVAKDAWSFELNRLDQQIRLHFPNAFVTSENSEQVICQLSLDSDGSDKK
STSSLISLCDYLDSNLSTLGITSYSISVTTLEDVFLKVAEDDNEKRQTNIQMEDRLFEIN
KILDYTKLTGFSLTFQRLRGLVMKRVHYIKRHYKTIGFTIILPFMVILLTFIALHKLKSY
VIDTYKDYPYPIDLNLKSIYGENAKAVIRASFKKSEPFIEAYRTIMKEAGIEVVEIKSSL
SMDDYMKKSKQTGEQFMRENIIGIIEDPKSLKGFTVWYNPAASISFPLSVDAWTNTLIRT
SNKTRSMSKVVTEYFPIPNRVSDQPETLSTVARIMSALFSPIAFSLISASYFLFPSTEAA
NKANLIQKMSGIKPPIFWFSHIIFDFSYHFIVSVMIVLGITLIDSFLLTSNDIFLSVCIL
ILFYGLASIPLFYLFSFLPIEPDRGFTLLVTISLIGTLVGSGLAATLFDGEKIKLLYLFV
GNLFPPFAMSFGLSKVYSHTTLILECHKYNACDPGNAISRDVCCDENLEYKKFEPFAWEN
DGILPEILALILASALYMLILILYDTNLHRFHYWYDSMGNSSSSSHQSQGEVEDDDVASE
KYRVAQLITSGRVNSEALVVNKLSKDFDSLRAVDKISFAVNKAECFGLLGVNGAGKTTTF
RMLTGDLMVTQGDAFVESYSLRKDLLNFQQSISYCPQFDALLDKLTPHETLTLFARIRGM
PENKVKENVNYIITSTDLTRFTNTCNQNLSGGNKRKLSLAIAAIAKPKVMFLDEPTTGVD
PASRRKIWSTLMHLRDTSGSSIVLTSHSMDECEALCSRIGIMARGNFKCLGSAQHLKQKF
GQGYTLFIKINQEALKKDGEVARIQKFIKEKFPSAILRDFHQTILHYHVKNASARWGEML
RALEQGKSSLMIEDFTLTGTSLEQIFLSFAK
>tetur11g04030
MAEERKLLKSECGSEYGSFSQSANLSGPEPCGPSIPKKSHSVKSKSPSVSILGLFKYGTQ
LDWFLIVIGTIGAIANGFARPMMAIVFGRMTDSFLDIDTMDKDQSLVNHANHSVDEHHIN
LKPNFMTVDTANTGIYTAMYSYSLYYIYFGFLVIVASVLQVICFQWTCERQVHTIRRRFF
NQVLRQDISWFDAHKSGEFTSKLNDDIERIRDGIGYKCGLFIQSLATFFGGFVIGFVEAW
QLTLIIVFLAPFLIITTSYKGVYMTRATIREQENYAKVSAVAEEVFASVRTVLALCGQFY
EIQRYQSLLEEAKKLIRKKYFVFGAVIGLDFLILYSAYGIAYWFGANLVLQGTITPGSIF
IIFLAVILGSLSLGNAMPSLTDIAAAKGSAANIYSIIERVPEIDCYSEKGQVLKGPIEEI
RFENVNFFYPSRETVQVLYNFTLDIKKSESIALCGESGSGKSTIVALLQRFYDPTSGRIT
VNGVDIRELNLNWWRSQIGIVSQEAVLFSGTIRDNISLGAPNASFDEIVRAAKKANAHTF
IKSLPAGYDTLVGERGAQLSGGQKQRIAIARAVIGDPKLLLLDEATSALDTVNEQVVQKA
LDKARKGRITLIVAHRLSTIKDANLICAMESGKIVESGKHNELLEKKGLYHTLINKQTFG
SENEKGQETEASSSLSKALSLSDVSNSTMTNTGQTKECQVNGEDVILPSTWKILKWCQQD
ICMVSCLVIAASLLGVVMPLFAVFFASVYESFSLPPKEMLSSAFFWSMMFFVLAGLTFIC
HFVRAVTSGIAGENMTRRLRVAAYTSILSQDMSWHDEEVHAPARLSTKLARDAPMIRAAA
GTRIGIVISAIVTMVTGMAIAYYYGWILALALTAMVPLLLLAGKLEMSISKGDQAQEAEE
IELAGRIATEAVENVRTVQSLTREHTFYERYSERLELPTRKSRRQAIYYSFSYAFTQSLT
FFVYGAGFCFGAYLVSTNTMTPTDVYRVFFSITMSAIMVGQLTSILPDYVQAKLSAALVF
KIIESRSPIDNLSQEGLRPEIKGKLSIDDVYFSYPTRKTSSILNGLKIDVEAGKTLALVG
ESGCGKSTVISLIMRYYNPESGAIKVDDYDIRDLNLIHLRSRIGYVGQEPVLFSGTIEYN
ITYGLNRTPSQDEIFEAAQQANIHSFIVNLPNQYDTLVGERGMQLSGGQKQRIAIARALI
RRPAILLLDEATSALDTVNESLVQEALDRAKGGRTCIIIAHRLSTIRNADKIAVIEKGRV
VEIGTHDELMENKGSYFALTERQRIKGSSDIIAS
>tetur11g04040
MAEERKLLKSECGSEYGSFSQSAILSGREPSGSSIPIERSAKSEFPSVSILGLFKYGTQL
DWLLIVLGTIGAMLSGFARPLMAIVFGRMTDSFLEYDAAEQDFKKSSKVSADSTFNGFYG
QIMYEYSVYYIYFGLLVIVSSMLQYLCWQYTCERQIHKIKKLFLKQVLRQDIGWFDAHKS
GEFTSKLNDDIERIRDGIGNKLSLYLVSISGFIGGYIIGFIESWQLTLVLVVIAPVLLFS
TYYKWTYFHKSTSQEQEEYASIAAIAEEILSSLKTVWSLCGQRYEIERYKQMLDDASKSL
ARKYFISGLTFGLDNVILYVSYAIAYWYGANLVINGSITAGSIFIIFLSVIMGSMLLGNA
MPNLNDVATAKGSAGTIYGVIERNPLIDAYSESGIVLEEPISEIKFEQVNFFYPTRPNIQ
VLFNFNLTMKAGESVALCGGSGSGKSTIVALLQRFYDPTSGRITVNGVDIRNLNLHWWRS
QIGIVSQEAILFSGSIRDNIALGDTNPSTGAFDEIVRSAKKANAHAFIKSLPAGYDTLVG
ERGAQLSGGQKQRIAIARAIIANPKLLLLDEATSALDTVNEQVVQKALDKARKGRITLIV
AHRLSTIVDANLICAMESGKIVESGKHNELLEKKGLYHSLISNQTFKQDQEPQPLHLADL
PVASMIPPGSRKSLELGSVSSGTFLSYGKAKVTEVDGEIVELPPASKILKWCWYKWDKLL
LLGYIVAASALGLVMPLFSVIFASVAESFDQEPAKVLASAHFWAGMFLVLAGLNFLAHFF
RIVCSDNLAEHVVRRLRVSAYENVLRQDQSWHDQETHAPARISSKLARDAPMIRAAAGQR
SGLLLCCLVTVFAGLAISFYYGWILALALSCMLPLLLFAARLEFRVNKGRNIKQADEMAD
AGRIATEAIANVRTVQSLGKEKYFCQKFNTILDACVAKNKKTAIVSSFVYAFTQSLSFFV
YAGGFCLGAYLVSVNLSAPADIYKVFFAMTMCAAYVGVLTTVYPDYTQASLSAGLVFQLI
ESRSNIDNLSEEGLRPKILGNISVTDVYFSYPTRKSISVLAGLTVNVKAGQTLALVGESG
CGKSTLIQILMRFYDPDSGLIEVDGIDIRDINITHLRSHIGFVGQEPVLFSGTIAYNITY
GLESHIEHSEIEAAAKKAKIHDFIKSLPLKYETMVGERGMLLSGGQKQRIAIARALVRKP
NILLLDEATSALDSVNEKLVQEALDEAKKGLTCIVVAHRLSTIRNADQIAVVENGRIAEI
GTHDELVANKGPYLRLIERQQFSGEAESSKDL
>tetur17g02000
MLILKLVRSHGTNNFLSLSRSWHPNVSSVFKSLKNVRFGQNIKTHGRKVGLASGLIAFSG
YQIYNLVHVKCEVGHHGDSDITEIISPKDEPAFSKENEHKHFRWSRIWAFIKNDYILLFI
SIASALCVAVLNIKIPLALGSIINDLSKYIQGTNQWSITELIGEIKNPVYTLITLYLLQS
LGTFINISTLSIIGERMALNLRIKLFRCILDQDVEFFDKNSTGDIISRLTTDVQDFKSSF
KLIISQGIRSITQVIGSAVSLYSLSSKMTLTLGLVLPAMVSVGRIFGYYLKRLSDECQKQ
IAKATEVANEAIGDIRTVKAFSLEDREFESFSNEMALTNQMNTALGIGIGMFRGVTNLAL
NQLVLGTLMMGGYLVSIGDVTPGSLMSFLVASQTVQRSLAQLSLLIGQYIRACSAGERIF
EFIDSKHKIPAIGGMILSNPSGDIQFNNVKFSYPTRPGQEVLKQLNLNLKPGTVTAICGL
SGSGKSTIAALIERFYDVDEGSIKIDGTDIRQMNCRWLRGQLIGYINQEPTLFATTIREN
IRFGKPGASDEEVYEAAKLANADEFIKQFPDGYDTQVGERGLAVSGGQKQRIAIARAILK
NPTILILDEATSALDASAEKSIQQALETVMKGKTVMIIAHRLSTIQNADIIVVIAKGKII
ETGSHQELIKKKGFYYNLIMQQAQAYES
>tetur32g01330
MIRCLLQLSRTKFTGKHFVLHSDRSLIKNYKSFYRLFHGLGHGSEANGLTSANNKVGSWS
IIKQMTSYVWPKDKPELKKRVVVALGLLVAAKAVNVSVPFIFKYLIDFLNTSQGTPLNFS
DPATTAITSAISLVVAYGVFRASASLFNELRNAVFAKVAHDSIRTVARNVFLHLHKLDLS
FHLSRQTGALSKAIDRGTRGINFVLSAIVFNVAPTILEVALASSILYYKCGPQFAAITLI
CIGSYSAFTFGVTSWRTKFRLQMNKAENDAGNHAIDSLINYETVKYFNNEQHEAALYEKV
LKKYEEASLKTSTSLAMLNFGQNAIFSSALAGVMGLAVVQIINGNMTVGDLVMVNGLVFQ
LSMPLNFLGTVYREVRQSLIDMKTMFSILSLKSAIQSKPGAPFLKVTPENASVVFDNVYF
EYVKNQPILNNLSFEVPAGKKVAFIGGSGSGKTTIIRLMYRFFEPQQGKVLVAGQDIKDI
DVDSLRQAISVVPQDPVLFNNTIEYNLQYGNFSASQERIHEASSMAELHDSIQRWPKAYQ
TQVGERGLKLSGGEKQRVAIARAIVKNSPILIFDEATSSLDSITEHKILKALSRAAHGRT
SICIAHRLSTVVDADLIYVLQDGRVVETGNHSSLVANPSSLYALLWSKQHETNHML
>tetur01g07880
MVLENYCGYNAWNLNKLWNSETLLFPPCLSDTGLLWIAAGFIWISCPFAIHSVASSSGKK
LPWTLLIFTKIIVGLILIVSSAFEFISSLIELRSDEITYPTDYYTPFIKLLTYILAFFLI
LLYRRKGAHTSGLLFIFWLLMTIYSSINFSTLIASLKYPSVQSWSFDKSDIINKSLQTSA
TICQLILYCFADTRRQVFTEDVQNECPYASSSFISRLLFFWYDSMALKGFRKTLTQGDMW
NLISDNQTQTIEKHFDPHLQSATEYIQYSNYDKPTTSSSQRRSTLKVSILGVLIKAFWPV
LLFGAICKLISSLLVFASPQLMDALLTFIVSDEPAWKGYTIAIGMFTAALFQSILDSQYE
FWTQTTSMRMRSALLATIYRKSLRLSSLGRRDFTTGEIVNLMAVDTQRIVDYVNIVNFVW
SSPVQLVITVYLLWRQLGVSSIAGLAIMLILVPFNGLVTTKFKNCQLRLMKEKDARSKLV
SEVLNGMKVLKLYAWEGAFGDIIASIRKNEIDALKMQAIWSAGITFAFACAPFLITVISF
ATYVLIDKSHVLDANKAFVSISLINILSGPLAFLPIVVTYGANFFISIRRINKYLQGDEL
DEDAILHEVDPTTPVTIRNASFSWSPDEEETLKDIDMEVSKQKLVAIVGTVGSGKSSLLS
ALLGDLYKKQGYVNVYGKIAYVPQSAWIQNATVRNNIIFGSPFVKDKYDKVIEACALAPD
LQILTGGDQTEIGERGINVSGGQKQRISIARAVYSNSDIYLLDDPLSAVDAHVAKHLFDK
VIGPKGLLKNKTRLLVTHRITFLPQVDQIIVMKDGKFRESGTYAELMAKKGEFADFIVQY
LAEQGDELDPEAASLIKTLAPEIDAKLSQARSEASSGSLTSSLRQRKGTSMVRRRTSTIT
SGLTQAGDEVNEKENKFKLIESETAETGSVKLKVYLDYFVAIGVTACIMLIILFGASSAF
NLGTNLWLTAWSDDSLNPANNNNTALRNKRLGVYTALGLSETIFTLANTIVMNICIVNGA
KWIHEKMLTRLIRAPMSFFDTTPLGRILNRFTKDIDTADTTISFNLRLLVSQLFRTIVSI
IVICLETTYLIVVIIVLGVVYILVQKFYISSSRQLRRIESVTRSPIYSHFSETVTGSTSI
RAYGASERFTNEMYTRIDINHSSFYPNVGANRWLAIRLELLGNLIVTITALFAVITKGGS
SPGTTGLSISYALQITSILNMLVRAVSDVETNIVSIERCLEYTRVPTEAPWVIPSHRPKD
NWPKKGQISFKSYSTRYRPGLDLVLKDIVCTIQPNEKVGIVGRTGAGKSSLTLALFRLIE
PASGTITIDEEDITQLGLHDLRSRLTVIPQDPVLFSGSFRRNFDPFDMYTDREIWRALEQ
AHLKSFVDTLDSGLEHEIAEGGENLSVGQRQLVCLTRALLRKTKVLILDEATAAVDVETD
ELIQETIRKEFKNCTIVTIAHRLNTIMDYDKIIVMDKGQIIEYDSPKNLLADTKTVFYSM
AKDAKLV
>tetur01g10390
MVLDSFCGHPFWDTETSWNSPQPVFSPCLTETAALWASSLFLWILTPFSIYFTLKEPKPC
LPLTFRLYVKLAFNLILCLVTIYELVNVILEARSTVVYQYQYVAPIVRLISFIIATSLLF
LFRRKGVHTSGLLFLYWLLMGITTAFNYWTLIDAKNNPDLRLWTFNKKDMVIKTLQLCSV
WILLIFNCFADVKQKPSKFKDINEYECPYVTSSFLGRLLFVWYDSMALLGFRKTLTQADM
WDLPEEDRTQLIQDKFAHLMTAGTKYLGSPSKSEAVMNGATKRSDVKKRKTMKVSLLTIL
LKGFWPWMLACGMFKLVSSVLVFASPQLMDSLLTFIASDAPIWQGAILALGIFVSTLIQS
MFDSQYEFWIQTTSMRMRSALIACVYQKSLRLSSSGRHAFTTGEIINLMAVDIQRIVEYI
NIVNFVWSSPVQLVVTVILLWKQLGVASIAGLSVMIALIPFNGFITSRLQSLQKKVMNQK
DKRSRMMSEILNGMKVLKLYAWEGAFGDKVAAIRAQEIKYLRYQAMWSTGVAFAFACAPF
LVTLVSFMTYVLMDSSNVLDANKAFVTISLINILRGPLAFLPMVVTFGANFIISIRRINK
YLQSDELDLNTVTHDPNYEVPISIKNGTFCWSYDEQPVLKNVDMHVKRNKLVAVVGTIGS
GKSSLLAAILGDLYKQEGSVNVYGRVAYVPQSAWIQNATVRDNILFGEPYSKTKYDSVID
ACALTTDLKILTGGDQTEIGEKGINVSGGQKQRISIARAVYSNSDLYLLDDPLSAVDAHV
ASHLFEKVIGPKGVLRHKTRVLVTHRITFLPQVDEIIVMQDGKIRESGTFSELMDKKGSF
SDFIIQYLAEAGDDELPAEDVNVVEKMKEVIGEAEVAKRRETLRKMDSIISIGELSKRVR
SQSSIRKRSKLEKTSVNQEEDLKTDMVGEIAANQTNQVFKLVEVEGAETGSVKARVYLDY
FAAIGWLAVFSAIAFYVGSSAFNFGTNSWLTVWADDSLDPEKVNNTALRNKRLGIYAALG
LSESALILGNSAISNLAVLTGSAWIHDQMLYRVIRAPMSFFDTTPLGRVLNRFTKDIDTA
DNTIGFNLRFFTAQFFRAIVCVVGICTASGYLVIVMIVLGIAYILVQKFYIASSRQLRRI
ESVTRSPIYNHFSETVSGSTSIRAYNASDRFIQECYRRVDINNSSFFPNLGASRWLAVRL
EFLGNLVVTISAIFAIASRNSLSPGSTGLAISYSMQITMILNMMVRAISDIETNVVSIER
CMEFTRIGIEAEWVNDQHRPRPEWPDNGEIAFKDYSTRYRPGLDLVLKKIGFVINPNEKV
GIVGRTGAGKSSLTLALFRLIEPAHGVISIDGEDITKFGLHDLRSRLTVIPQDPVLFSSS
FRMNFDPINKYSDAEIWKALAQSNLKEFVQSLEEGLDYEIAEGGENLSVGQRQLVCLTRA
LLRKTKVLVLDEATAAVDVETDELIQETIRREFADCTIVTIAHRLNTIMDYDKIMVMDKG
NIIEYDSPTNLLANDKTEFYSMAKDAKLV
>tetur01g15310
MTVLTGSKPKPLPHDNVNIFSKILILWIYPLFKTGFKKKDLDFQDIYQVSVHDHSDQLRD
KLKREWLKELKKNKPSLAKAILRAFGPQYIISSLVITGYEQLILKIAQPFLLGAILDYFA
GIAFTQGYDIYYIGVVFCLCSMFYIISHHAWLVYIHRIGMRVRIAVQSLLMEKTFVLSKS
ALHNNKVGNIINLMSNDVTKFDEFAHSLFMAPLEAFVISIILFYSLGYPYVIGLILLIAF
VPLQAYIGKSFGAIRRVTAKWTDNRIKLMGEIIGGMKVIKLYAWEKPFADMIAKIRKSEI
MQIRKSFILRAINFTLTFVTTKTILFAVFITYVLTGHNLTAKNVFVTQAFFNSLQLSLTN
YFPKGVSNLSEALVSCRRLTVSYNLDQIYNSLDLTSKDTPKLLNTKEKNKKYLKLSNLVA
TWDSSDEEPTLDGISMNVQSGELALVVGSVGTGKSSLLLAIMKEIIIKSGSIDVNGTLSY
ASQESWTWNASIRDNITFGQEFDEKRYKKVLEVTALQRDVDILPYGDKTLVGERGVGLSG
GQRARVNLARSIYRDADIYLFDDPLSAVDASVAATIFQKCFKEFLKEKVVILVTHQIQFL
RNADKVLLISEDKSIFYDNISDLDQGPLEIELALSHNLPGKTAKAESVQEERKLTRTDSS
VSAESEVSEVDSFDDQVILDKPRIAEETKKSGEVASWVYWAYAKAGANSVLIITCVVLNL
ASQVLFNGTDLWLSKWTNEVQHATIITDGTTNDYSNTTNQTTTDSNQSTSWYNYGINIHY
NSIIYSVIIVSLLITDLARSLIFFYICNRSSINLHNSIFFRVLRSPMALFESQPIGRILN
RFSRDLGIIDELLPLSAYTVLTTSFQVAGILITVGYVSWYLIFPAIILLILASIKRLEGV
GNPVYSHISTTIDGLPTIRAFGTEEMFTDQFRVILNNHSATWFLFLCASRTLGMLIDWTC
VFYTTITTFALIASANLIPAGDAGMALSNAFGLMRLMQYFIRQSTEFESQMTSVERIVEY
TTLPLEAELETEKKPPPEWPTKGLIKFDHLTLQYPTAPKPTLENITITIQSGEKIGVVGR
TGAGKSSLLSCLFRIVEFDGSLEIDGINIQEIGLHDLRRKVSIIPQEPILFAGTVRTNLD
PFTEHKDAELWEALDDVQLKETVLELHDHLDHEILEGGSNFSVGQRQLICLARALLRNNK
VLVIDEATANVDHKTDSLIQNTIRTKFSHCTVLTIAHRLNTIIDSSRVLDAGKVEEFDVP
YNLLQRKSSLFSKLVAQTGKTMSARLYKMAADAARESQK
>tetur01g15330
MTVLTNLKPKPFPHDNVNIFSKIFILWIYPLFKTGFKKKDLDFQDIYQVSVHDHSDQLRD
KLKREWLKELKKKKPSLAKAILRSFGPQYIISSLVITGYEQLILKISQPFLLGAILDYFA
GIAFTEGYDIYYIAAAFCLCSMLFLISHHAWLLFILRLGMRVRIAVQSLLMEKTFVLSKS
ALHNNKVGNIINLMSNDVTKFDECAMYAHSVFMAPLEALVISIILFYSLGYPYVIGLILL
ISFVPLQAYIGKSFGAVRRVTARWTDQRIKLMGEIIGGMKVIKLYAWEKPFADMVAKIRK
SEIMQIRKSFILRAINFTLMFVTTKTILFAVFITYVLTGHNLTAKNVFVTQAFFNSLRLS
LTNLFPQGVSNISEALVSCRRLTDFLLLEEKKALDLTSNSAQRSFSIKDRNKKYLKLSNL
VATWDSSDEEPTLDGISMNVQSGELALVVGSVGTGKSSLLLAIMKEIIIKSGSIDVNGTL
SYASQESWTWNASIRDNITFGQEFDEKRYKKVLEVTALQRDVDILPYGDKTLVGERGVGL
SGGQRARVNLARSIYRDADIYLFDDPLSAVDASVAATIFQKCFKEFLKEKVVILVTHQIQ
FLRNADKVLFISEDKSIFYDNISDLDQGPMDLGLALSQNLPGKGASAKPVQERKKLERSD
SSVSTVSVASEIADSFDDQVILDEPRIAEETKKSGGVDSWVYWAYIKAGANSILIITCVI
LNFLSQILFNGTDLWLSKWTNEVQFQTIITDGTINEYSNNTNQTTTDSNQNIDISFNSII
YSAFIVSLLITTLARSLIFFYMCNRSSINLHNSIFFRVLRSPMALFESQPIGRILNRFSR
DLGIIDELLPLNAYTLLMTSFQVAGILITVGYVSWYLIFPAIILLILACTWRTIYIPTGQ
AIKRLEGVTRSPVYSHISTTIDGLPTIRAFGTEGMFTDQFRVILNNHSATWFLFLCASRT
LGMLIDWTCVFYTTITTFALIASANLIPAGDAGMALSNAFGLMGLMQYFIRQSTEFESQM
TSVERIVEYTTLPLEAELETEKRPPPEWPTKGLIKFDHLTLQYPTAPKPTLENITITIHS
GEKIGVVGRTGAGKSSLLSCLFRIVEFDGSLEIDGINIQEIGLHDLRRKVSIIPQEPILF
AGTVRTNLDPFTEHKDAELWEALDDVQLKETVLELHDHLDHEILEGGSNFSVGQRQLICL
ARALLRNNKVLVIDEATANVDHKTDSLIQNTIRTKFSHCTVLTIAHRLNTIIDSSRVLVL
DAGKVEEFEVPYNLLQRKTSLFSKLVAQTGKSMSARLYKMAAEAYSGNVLSEHHEENHNE
NDENDENN
>tetur01g15340
MTVLTSSKLKPLPHDEANILSRIFILWIYPLFKTGFKKKDLDFQDIYQVSVYDHSDQLRD
TLKREWLKELKKNKPSLAKAILRAFGPQYIISSLVITGYEQLILKIAQPFLLGAILDYFA
GIAFTQGYDIYYIAAAFCLCSMLFLISHHAWLLFILRIGMRVRIAVQSLLMEKTFVLSKS
ALHNNKVGNIINLMSNDVTKFDECAMHAHSLILAPIETIVISVILLYSLGYPYVIGLILL
IAFVPLQAYIGKSFGAVRRVTARWTDQRIKLMGEIIGGMKVIKLYAWEKPFADMVAKIRK
SEIMQIRKSFILRAINLTLVFVTTKTILFAVLITFVLTGHNLTAKNVFVTQAFFNSLRVS
LTHSFPQGVSYMSESLVSCRRLTEFLLLKEKKALDLTSNDIHKSLNTKENNNNNNYLKLS
NLVATWDSSDEEPTLDGISMNVQSGELALVVGSVGTGKSSLLLAIMKEIIIKSGSIDVNG
TLSYASQESWTWNASIRDNITFGQEFDEKRYKKVLEVTALQRDVDILPYGDKTLVGERGV
GLSGGQRARVNLARSIYRDADIYLFDDPLSAVDASVAATIFRKCFKEFLKDKIVILVTHQ
IQFLRNADKVLLLKDDKSLFYDKISDLEKGYKEVELALSQKQSGMALTAKLSQERRKVER
SDSSVSTVSVGSEIADSFDDQVILDEPRISEETKQSGGVDSWVYWAYIKAGANSILIITC
VILNFASQILFNGTDLWLSKWTNELKLDKTDGTINEYSNNTNQTTTDSNQNIDISFNSII
YSVFIVSLLITTFARSMIFFYMCNRSSINLHNSIFFRVLRSPMALFESQPIGRILNRFSR
DLGIIDELLPLNAYTLILIAYQVAGSLIIVGYVSWYLIFPGIVLIIIVLVWRAIYIPTGQ
AIKRIEGITRSPVYSHISTIIDGLPTIRAFGTEGMFTDQFRVILNNHSATWFLFLCASRT
LGILVDWTCVSYCTITTFALIATANMIPAGDAGMALSNAFELIGFMPYFIRQSTEFESQM
TSVERIVEYTTLPLEAELEGEKKPPPEWPTKGLIKFDHLTLQYPTAPKPTLKNITITIQS
GEKIGVVGRTGAGKSSLLSCLFRIVEFDGSLEIDGINIQEIGLHDLRRKVSIIPQEPILF
AGTVRTNLDPFTEHKDAELWEALDDVQLKETVLELHDHLDHEILEGGSNFSVGQRQLICL
ARALLRNNKVLVIDEATANVDHKTDSLIQNTIRTKFSHCTVLTIAHRLNTIIDSSRVLDA
GKVEEFDVPYNLLQRKSSLFSKLVAQTGKTMSKRLHKMAVEAYSGNIFSEHYEEIRHDEN
HEENLHKENYLENYEKTD
>tetur03g02240
MDNTERVKIPCPWDRANLLSRTSFAWTLSLFKKGYKQDLELDDMFRCSVHDEADKVYEQL
SIQWNKELKNKNPSLVRALMKAFGYKHLLYSLLIIGYEDFFIRIIQPFFMGAIINYFYKR
DEEGASDRLIFYSIGFCFCSISFVVTHHPWFVNAARYGLKARVAVQRLMFEKLVTLPKSA
ILNNEIGQIVNLMSNDVQRFDECSWFLPYLITAPIQAIIISFLIWGYIGRSYLAGFAIIV
VFVPFQSIMGSAFGSTRRGTATFTDERIRLMTEVLSGIKVIKLYSWEKPFADMVQSLREK
EMKSVKWFCTLRAINMSFSYVTTRIIVFACFVTHVLRGYSLTAEIVFVTLALFNTLRVTL
TLQFPQAVTTVFEARVSCARISALLGLESLSSGNNGNNILRADDPEKPRCLFIDKLTSFW
DPTDDDACLENISLEVLQGDLAVIVGSTGSGKTSLLLAILDEIHNKSGKITLNGTISYAS
QEIWSFNASIKDNILFGQPFNAERYKKVLAASTLDRDLMTFPYGDATLVGERGIGLSGGQ
RARVSLARALYREADIYLLDDPLSAVDAQVANLIFERCIQEFLKDKVILLVTHQIQFLRR
ANIILLMKDGKGSVFNSLTDLQEANVDLVSELSHETAKSKLRKAKRAKKQLEKQAKSKNK
GKKSSIVSIKSRASSGSSQISISSIPMTIVDVVPVDILPSPAVEQYTRGTVKCKVYWVYL
KAGAGVILGTLTLLANIASQIFFTSNDLFLSKWTDQASGSREMTYRNNIMMESLWSYVPY
SFYSLPIVDFDYAGYYRTNEPIETNIGIYSALIAGLFVTTVLRSTLLIRICNNASINLHN
EIFHRILRSPMSLFETNPIGRILNRFSRDLSIIDELLPSTAFDLIVNSFTALGCLFTIAY
VSPILIIPAIFLIIGVLSLRKFYLHSGRAIKRIESTARSPIYSLIQSVVDGIVTIRSHKA
EHLFRRRFEAHLNDHSGTWFTFICLSRALGVFTDSFCLLYIIVVTSAIVAYNQDSAPGEI
GVALSSVVILIGLFQWSVRQSAEFESQMTSVERIIEYTELDTEADAVTDVTPPDNWPFDG
QIEFKNLTLQYPSAPKPTLSDISITINAKEKVGVVGRTGAGKSSLLTCLFRIVEPKEGTI
IIDGLDIMTLGLDTLRRKISIIPQEAVLFAGTIRHNLDPFKEHDDFALWEALANVQLEKT
VDEFQGKLDYELREGGSNFSVGQRQLVCLARALLRDNKILVIDEATANVDYSTDLVIQQT
IRNKFAKCTTLTIAHRLNTIIDSDRVLVLDDGKVAEFDSPHNLLQKKQTLFSKLVAQTGK
AMARKLKQAAEEFHKARLRGDEVVFTHLAKPKTDPPDTPDILQDKDKDKDKDKDK
>tetur03g07460
MVLESYCGYNPWDLVEQWNSNSFVISPCFTDTFLLWITWFYLYLSLLFSVFFLKSNSHKK
HSWTLFIALKLSIGLVLVVSSIYELIDSLIEFENDQLVYPTAYLTPSIKLSTYLLSLWLI
WYHRAKGVQTSVLLTIYWFLMTIYSVFNLYTLIVTLEHRDEFSWSFDKTDVVNKSLQTSG
VLCQLLLYCVADTKKETPSKESENACPFESSPFISKLFFTWFDSMAIRGFRRTLLQSDMW
SLRGPNTAPVIEKKITSVEAKLRLKDQRTDILKILVKSFWPTFLLGVVCKFCSTLLIFAG
PQLMDALIAFVISDHPVGRGYIIAAAMFISSLMQSILESQSEFWTQVVVIRMKATLFSII
YKKNIKLSSHGKRAYTTGEIVNTMAIDAQRVIDYFGIVNIIWSAPLQLAITIYLLWRKLG
VSSFIGLSVILLLVPYNGFVASRFQACQVALMKEKDSRSKLVSEVLNGMKVLKLYAWEGA
FGDIVASIRKNEIKYLRSQALWLAGMTFPFTSLSFLVTVVSFASYVLIDKNHILDANKAF
VSITLINTLTMPLNFLPFVLTSGAMFLVSVKRINKFLAGDELDTESINHNPDSTNPILVK
DATFSWSRDEEPTLKDINLQVEKQKLVAVVGVVGSGKSTLLSAILGDLYKKHGTVNVDGK
VAYVPQTSWIQNATVRDNILFESPFVQEKYDQVIEACALTPDLKILAGGDLTEIGEKGIN
LSGGQKQRVSIARAVYSDSDIYLLDDPLSAVDAHVAKHLFEKVIGNKGLLKNKTRLLVTH
RITFLPQADEIIVLRDGKIYESGTFSELMAKKGEFFNFIVQYQIEQEDELDPEDESFVKA
LEREKKLSLTRSISSADSETSAIRRRTSHTRQSQSKKSRATSKNDAKEDKFKLIEAETAE
TSSVSSKVYFDYIKAIGWKNCSVILLFCTIFSGFILASSLWLTEWADDYLNPLNYHNTAL
RNKRLIVYAILGTFQAIFILAFTLVLCIAAVEGSRWIHEQMLSRLIRAPMSFFDSTPTGR
ILNRFTKDIDLADSAMIFSLQQFLMRVFSSVTAVIIIIKETPFLVIMIIILALVYILIQK
IYIASSRQLRRIDGVTRSPIFSHYTETVTGSTSIRAYQATDRFSEKLFKLVDVNNSASMA
NLAASRWLSVRLELLGNIIVTSTALYAVIGRGSMSPGKIGLSISNASQITSILDMLVRSF
SDLENNLVSVERCLEYTKLDAEAPWVNPSHRPSKDWPFEGRITFNKYSTRYRPGLDLVLR
NITCCIDSNEKVGIVGRTGAGKSSLTLALFRLIEPTDGTITIDDEDITRLGLHDLRSRLT
VIPQDPVLFSGSFRRNFDPLEMHTDNEIYDALEQANLKDFVVSLDNQLYYEITEGGDNLS
VGQRQLVCLTRALLRKSKILVLDEATAAVDVETDELIQQTIRKQFKDCTIVTIAHRLNTI
MDYDKVIVMDKGQIIEYDSPDNLLKNNESEFYKMAKDAKLV
>tetur03g07490
MVLESYCGYNPWDLVEQWNSNSFVISPCFTDTFLLWITWFYLYLSLPFSVFFLKSNSHKK
HSWTLFIALKLSIGLVLVVSSIYELIDSLIEFENDQLVYPTAYLTPSIKLSTYLLSLWLI
WYHRAKGVQTSVLLTIYWFLMTIYSVFNLYTLIVTLEHRDEFSWSFDKTDVVNKSLQTSG
VLCQLLLYCVADTKKETPSKESENACPFESSPFISKLFFTWFDSMAIRGFRRTLLQSDMW
SLRGPNTAPVIEKKITSVEAKLRLKDQRTDILKILVKSFWPTFLLGAVCKFCSTLLIFAG
PQLMDALIAFVISDHPVGRGYIIAAAMFISSLMQSILESQSEFWTQVVVIRMKATLFSII
YKKNIKLSSHGKRDYTTGEIVNIMAVDAQRVIDYFGIVNIIWSAPLQLAITIYLLWRKLG
VSSFIGLSVILLLVPYNGFIASRFQACQVALMKEKDSRSKLVSEVLNGMKVLKLYAWEGA
FGDIVASIRKNEIKFLRAQALWMGGITFSFASLSFLITVVSFASYVLIDKNHILDANKAF
VSITLINTLTMPLNYLPIVLTFGASFLVSVKRINKFLAGDELDTESINHNPDSTNPILVK
DATFSWSRDEEPTLKDINIQVEKQKLVAVVGVVGSGKSTLLSAILGDLYKKHGTVNVDGK
VAYVPQSSWIQNATVRDNILFESPFVQEKYDQVIEACALTPDLKILAGGDLTEIGEKGIN
LSGGQKQRVSIARAVYSDSDIYLLDDPLSAVDAHVAKHLFEKVIGNKGLLKNKTRLLVTH
RITFLPQADEIIVLRDGKIYESGTFSELMAKKGEFFNFIVQYQVEQEDELDSEDESFVKA
LELDQRLSLTRSISSAESETSAIRRRASHTRQSQSKSKKSRATSKNDAKEDKFKLIEAET
AETSSVSSKVYFDYIKAIGWKNCSVILLFFTIFSGFILASSLWLTDWADDYLNPLNYHNT
ALRNKRLIVYAILGTFQTIFILASTLVLCIAVVEGSRWIHEQMLSRLIRAPMSFFDSTPT
GRILNRFTKDIDLADTAMSFSIQQLLIRVFSSVTAVIIIIKETPFLVIMIIILALVYILI
QKIYIASSRQLRRIDGVTRSPIFSHYTETVTGSTSIRAYQATDRFSEKLFKLVDVNNSAS
MANLAASRWLSVRLELLGNIIVTSTALYAVIGRGSMSPGKIGLSISNASQITSILDMLVR
SFSDLENNLVSVERCLEYTKLDAEAPWVNPSHRPSKDWPFEGRITFNKYSTRYRPGLDLV
LRNITCCIDSNEKVGIVGRTGAGKSSLTLALFRLIEPTDGTITIDDEDITRLGLHDLRSR
LTVIPQDPVLFSGSFRRNFDPLEMHTDNEIYDALEQANLKDFVVSLDNQLYYEITEGGDN
LSVGQRQLVCLTRALLRKSKILVLDEATAAVDVETDELIQQTIRKQFKDCTIVTIAHRLN
TIMDYDKVIVMDKGQIIEYDSPDNLLKNDKSEFYKMAKDAKLV
>tetur03g07840
MDEPTLYEKFCGEPQFNVFTGYSLDYCFLQMIIEIPLHFFIALVSTLLLSTLTIPDHVYI
KQNWPKWVAHGFRLILTLTVINLILLEYWSLPDGKHPPDIAIISIGIKIIAWFMVSLVSY
RIIKFSPLTKLVNLSSLMVLMFSALISNGLHLDWVLNNRTLSSSYSQYTTIIASLVIAIN
LIFILTLWPRFNRWRIFKEQLYDTDLQNLLSQSHPMSTSFSASFSLDNHQTCSLPSRFFF
YWVNPLLTKGYKQKIKSHNDLFPLPSSLSTNTSYERLIQHIVPNESGLNHPYNKFSLVLW
KSLFKAFGRPAFITAFFKIVADIFYFGGPLILERLILYIEDETSTPSNEGFYYCAFLLGS
TLVSSISISLYNFQSANISLKITSSISKLLYRKLLNVRSDSMASTFSSGEIINFLSTDTG
RVTNFYPSMVAFLTLPLQLVVTLYLLYSQLGLAFLAGLLLTLIIIPVNKVICDKIGSLNV
HLLKWKDKRIKLMSEMLTGIRLVKMQAWENVFEAEIIKLRNEEMKYMRKIKYLDALCVYF
WATTPVLISLSTFATYVLLGNHLTASRVFTSLALFNMLINPLNALPWVLNGLIEACISAK
RIQKFLDIKEMNLSTHYTGCLKGETKLNSVGSFFKRDTITLDHRFTLGPIDLIVKSGDYV
GIAGSVGSGKSSLFSAIIGEMSRASGTFQINDHDLIKGIGYVPQDPWIQNTSIRENILFG
SIFDPIKYKSVIDACALVEDFKIFPNGDATIVGDRGVTLSGGQKARIALARAVYQDFDIY
LLDDPYSSVDAHVADHIKTKCIDGLLSSKTKLLSTHHTEYLTNAQLIVVMDNGLMMEKGN
SGILAYVKPKDTVASVPDKKEFSESVERVEKPSEEAMEKGTVKFDIYRHYWKSVGPWLSP
FILILFTFMQISRTASDWWLSHWTTAIKNSTSSLSGADTYLGVFAGISIINSLFSLFRAF
FFAYGGIAASKAIHSILLKSTLTSTISFFDTTAFGRIINRFSSDITNVDDGLPFNLNILL
SQIFGLAASLFITIYGIPWTAFAVLPLFIPYFFIQKYYRWTSRDMKRLCAVSLSPVYHQL
AETIQGVSTIRAFAATSRFITDFVDKIDVSNTCQYAFSAASQWLNIRLQVLGVIFSCAVA
LTAVILHYFALVEVNAGLVGLALAYSLTITGLLNGFVQTFSQVEVDMISVERIQQFVRSI
GKEDDDGHRPEHWPNKGEIIFEQVSLRYKPESPLALNQITITIEPRQHIGIIGRTGSGKS
TLLQTLFRLKDLENGRIIIDGVDISTVNVRHLRSSLFIVPQDSYLFSGSIRHNLDPLHRH
TDDEIWKALRQCQADSLVLSLGSLNAIISENGRDLSFGQRQLICLTRALLSRAKIICFDE
ITSSIDRETDQVLEKTIRSSFKHSTILTVAHKIETVLYCDRVLLMEGGRIIEDGNPQKLK
MNTSSKFYKLWSAMNAK
>tetur03g09800
MVLEGYCGYNSWDLIEQWNSELFVISPCFCDTFLLWITSLFIYLSIPFSVSSLKSKDSCK
KLPWTLLVISKLIIGSILIISSIYELIDSLIEIKNNEVVYPTAYVTPSIKLSTYILALWL
IWYHRLKGVHTSVSLTIYWFLMTIYSVFNFYSLIVTLNHHDEFIWSFDKTDIINKSLQTS
GILCQLFLCCFPDTKREIFTKEIENEYPYESSSFIGRLFFTWFDSMVIRGYRKTLQQSDI
WNLSGENTSLATENKITAVEAKLNRDGQKKNQVNILKILLKSFWPTLLLGAVCKLFSSLL
VFASPQLLDALLSFVVSDQPVWKGYIIAIAMFVSSLTQSILDSQSEFWTQTTSIRLRSAL
AATIYKKTIKLSNLGKRDYTTGEIVNIMAVDAQRVIDYTNVVNVLWSAPLQLGVTIYLLW
RQLGVSAIIGISVVLLVIPLNGFITAQYRKCQIALMKEKDSRSKIISEVLSGMKVLKLYA
WEEAFGDIIAAIRRNEIKYLKSQAIWMGGITIAFGSVPFLITVISFTTYVLIDKSHVLDA
NKAFVTISLINLLTMPLGFLPMVLTYGASFLVALKRVNKFLAGDELDLESIRHDPDSSTP
IKVKNATFSWSPDEEPTLKNINLEVEKKKLVAVVGIVGSGKSTLLSALLGDLHKQHGFVN
VYGKLAYVPQSSWIQNATVRDNILFDAPFVKGKYDQIIEACALTPDLKILAGGDLTEIGE
KGINVSGGQKQRISIARAVYSNSDIYLFDDPLSAVDAHVAKHLFDQVIGPKGMLKNKTRL
LVTHRITFLPQVDEIVVLRDGKIYESGTYSELMAKKGEFFDYIVQYLTEREEELDPEEKD
FVKALDPEIEKKLSLTRSVSTSSSLTSSIRLRRRKSRASLIRSSSVISKNEEPDSKDDKF
KLIEAENVETGSVNSKIYLDYFIAIGVKACVVTLILFAVSNVISVGSNLWLTAWSEDSLD
PLNRNNTALRNKRLIVYALLGTGQTILTFFSTMVLSIAVINGACWIHEQMLSRLVRAPMS
FFDSTPIGRILNRFTADIGAADTTIGFNLRLLVSQLFSSIASIVIISIETPILIIILLVL
GIVYIFIQKIYIASSRQLRRIDGVTRSPVYSHFSESVSGSSSIRAYQASDKFTHKIFKLV
DTNNSASIANLAASCWLSVRLQILGNIIVTATALLAVISRDSLSPGKTGLSISYASQITS
MLSMLVRAFSDIENNLVSVERCLEYTKLPVEASWINPTHRPQKDWPSKGNITFNKYSTRY
RPGLDLVLKEITCCINSNEKVGIVGRTGAGKSSLTLALFRLIEPIEGTIKIDDEDITQLG
LHDLRSRLTVIPQDPVLFSGSFRRNFDPFEKYADHEIYNAIEQANLKDFVASLDNGLDHE
VTEGGDNLSVGQRQLVCLARALLRKSKILVLDEATAAVDVETDELIQQTIREQFKDCTIV
TIAHRLNTILDYDKIIVMDKGQIIEHDSPENLLKNDKSVFYSMAKDAKLV
>tetur03g09880
MVLEGYCGYNSWVNIYLLDLIEQSNSDSLVISPCFCETFLLWITSLFIYLSIPFSVSSSK
STDSCKKLPWTLLVISKLVSINNLHFYELIDSLIELKNDQLVYPTAYVTPSIKLSTYILA
LWLIWYHRLKGVHTSISLTIYWFLMTIYSVFNFYSLIVTLNHHDEFIWSFDKTDIINKSL
QTSGILCQLFLCCFPDTKREIFTKEIENECPYESSSFIGRLFFSWFDSMAIRGYRKTLQE
SDIWNLSGENTSFAIERKITAVEAKLNRDGQQKNQVNILKILLKSFWPTLLLGAVCKLFS
SLLVFAGPQLMDALLTFIASDLPLWRGYAIAAAMFVSSFTQSIFDSQSEFWTQTTSIRLR
SALVATIYKKLSNLGKSDYTTGEIVNTMAVDAQRVIDYVNIVNILWSAPLQLGVTIYLLW
NQLGVSSIIGLSVIILLVPFNYIVSTRFRLCQLALMKEKDSRAKLISEVLSGMKVLKLYA
WEGAFGDIIAAIRRNEIKYLKSQAIWMGGITIAFASVPFLVTVVAFTSYILIDKNHILDA
NKAFVSISLVYLLNMPLGMLPIVVTYGASVSIELFLVSLKRVNKFLSGDELDFESIRHAP
DSSTPIKVKNATFSWSPDEEPTLKDINLEIEKKRLVAVVGIVGSGKSTLLSALLGDLHKQ
HGFVNVYGKLAYVPQSSWIQNATVRDNILFDAPFVKGKYDQIIEACALTPDLKILAGGDL
TEIGEKGINVSGGQKQRISIARAVYSNSDIYLFDDPLSAVDAHVAKHLFDQVIGPKGMLK
NKTRILVTHRITFLPQVDEIVVLRDGKIYESGTYSELMAKKGEFFDYIVQYLTEREEELD
PEEKDFVKALDPEIEKKLSLTRSVSTSSSLTSSIRLRRRKSRASLIRSSSVISKNEEPDS
KGDKFKLIEAENAETGSVNSKIYLDYFIAIGVKACGITLILFAALHATSVGSSLWLTAWS
EDSLNPLNFNNTALRNKRLIVYALLGTGQTLLVFASTMVLSIAVVNGACWIHEQMLSRLV
RAPMSFFDSTPTGRILNRFTGDIGVADTSIGFNLNTLVSQLFSSIASIIVISMETPLLLI
VLLVLGAVYIFIQKIYIASSRQLRRIDGVTRSPVYSHFSESVSGSSSIRAYQATDRFTHK
IFKLVDINNSTSIANLAASRWLAIRLQILGNIIVTSTVILAINARGSSTAGRTAFSFSYA
SQITSILSTLVRAFSDIENSLVSVERCLEYTKLPVEASWINPTHRPQKDWPSKGNITFNK
YSTRYRPGLDLVLKEITCCINSNEKVGIVGRTGAGKSSLTLALFRLIEPIEGTIKIDDED
ITQLGLHDLRSRLTVIPQDPVLFSGSFRRNFDPFEKYADHEIYNAIEQANLKDFVASLDN
GLDHEVTEGGDNLSVGQRQLVCLARALLRKSKILVLDEATAAVDVETDELIQQTIREQFK
DCTIVTIAHRLNTILDYDKIIVMDKGQIIEHDSPENLLKNDKSVFYSMAKDAKLV
>tetur04g04360
MSSSQLIQTICGDDVFWDSQLSWNTTNPQFTECFQVTLLTGFPVVLMILTILTHAFREKS
FDLGNWTFLKWTRLTLIIFACLANILYSSLLTQRYYKTQYRVLLAYTIIQLVKAACYVFL
TMIYFKQRLSVKSGMMWLFLVTETFFSIIIYHDKWVTYNSQPFSEFVFYTIYVPILVLLL
ILFSFNEGLRLRNPLNHHHHLHSPSSTLEKPLFETKMCPKSQASFINRIFFLWFTKLILL
GRRKALGTEDMWQLKGNLQAAILSSYFDQAISVGKTVFQAVLNHLRNCIQRIISCGKSPS
IETKLTSDVTKKIDVVTLSMRLFARKFCVAILLTLLTDIFTLLVPILIKAFIGFIQYEYE
QPAWHGFLLAICLFAANITMNLLQIQLKECQQCLGLRMTATISAAIYKKALKKTQSSWRD
FETGKLMNMVSVDTRRLLEFMEFFYVLFSAPFRFVVSVYLLQQALGPSALYALLIMAIWF
PFNLSVIRFMKRQQARKMEETDKRVRFVNEVLNGVKIVKLYAWEESFMEYIAKLRDSELK
YLKTMAFLQASIILQSPLLPLIFSVLIFGAYMATNTEPLTAQNIFFVLSIAATIQMPLQR
FCTVIEKYTLAMVSCRRINSFLNLGDPEQYISRDEDKDAIRIEEASFSWKDGTVKVESEK
KMNKGLTKNSSKSALNPSESVSMEWKPADLENINIRIPKKSFTAIIGPVGSGKSSLLSAI
LGEMNLTQGKINIDGGSDIAFISQQPWCQHMTLRENILFGKPFIKEKYDRTLTACALAED
INILPDGDSTEIGENGINLSGGQKQRVSIARAVYSEADLFLFDDPLSAVDGPVARHLIEN
VLSSKTGLLKDKTRVLVTNNLDILQEVDKIIMLENGAIIETGTYKELLEAEGSLARLAQK
LSLRERKKKEEEEANEASALEIDADEEDADPKETKNIVENEFLESGKIDWAVYKQYFKKI
PFLWFAVTSCAAALWFATLISSNMWLAIWADKATSGDDPWWRYTVFSSITLAQGIGIVVT
MIGSNIASVHSCRGLHKDLASGILLSPLSFFEKTPIGRILNRFSRDMDVVDMWIRLVICC
LIIAAIDCIGALCNIAIQAPVFILVMLPLGFIFSIFPRVYMPATRQLKRLDSTTRSPIYS
YIGESVSGIVTIRAYGVQNRFINEFFQRIDTNQNTAYLSVMSILWRQMILGIFGSLLLFL
VAIFGIISKDSIGPGDIGLMLVAAQRVTESSIMCLDFIAELEVNIVCVERIAEYSALPPE
GERFQGKRDPGPNWPTQGSIHFDHYSTRYRPELDKVLSGIECTIGSGEKIGIVGRTGAGK
STISLALFRILKACEGGILIDDCNIDDLGLHTLRSRLAIIPQDPVIFCGSLRFNLDPFDK
YSDDEIWACLELSHLKKYFEQSGAGLDFQASEGGKNLSLGQRQLICLTRALLKKSKVLVL
DEATAAIDMETDALVQETIRSQFSDCTILTIAHRLNTIMDSDRILVLDAGKIVEFDSPAN
LMKNQVSYFHSLAKEAGLLPKN
>tetur04g05540
MESKQIEFESLCGDEIFWNFDSFWNSKSPKLSKCFMQTVLIWPGSLFLFVFSYFEYKRTL
QTKNKTISYNKLNLTRLVLSTFCILINVFHLVHIIRKQSSNSYLQLTTAEIVAPSLNIIS
FVLISLFFYYHRIRGVHSSAFIWIYLSIQSICCSITTIQSWINFEIYSGLEIAIINAQCA
AIILLLLLASFVDYELDTIATEGYEMKEDGESTVESSIKYKISFPSRLVFWWANKLIFLG
WKKPLTIKDLWPLKDYLKSDFLLEKLKSKDKSLKLEQSTKSSIKTSKDSADAQKVNVVLL
LFKTFGHYLLFGACLKLMQDILTFLTPELLKVLLNFIENQSSEPIWHGFFIAIVLFSVTC
CQTLFGNYYFYKMYILGMRVQSALTAAVYSKSLTLNDEARKRFTTGQITNLMSVDVERIE
TIAYFANIFWSAPLQVIIALWLLYRELGYSSLFGAFVMLVMGPLDGIVVKYSEKFQEKLM
DRKDKRIKFISEILNGIKIIKFYAWEESFIKHISSLRREELRKLKMVSYLDSVSSFIYFC
SPTMVSVATFAAFILVQKETLTAQKAFVSLTLFNILRQPLTMLPELISDLIMALVSIKRL
NKFLSSEDLDQYVTRNNEGNAITIKDASFRWFKNEAAEEKTVKKSLAKQPEIKEADRSQK
KSINDEPTLQNINIEVKKDAFVAIIGSVGSGKSSLLSAILGEMKRVKGCININGKLRVAY
VSQQAWIQNVTLRENILFGHKFDKTKYDTIVSACALDHDIAYLPNGDETEIGEKGINLSG
GQKQRVSLARACYSDADIYLLDDPLSAVDAHVASHIFHHVLSSVGILGGKTRVLVTNKLN
ILSKVDFIYVLSNGVISETGTYNELVNSKGEFSKLIEQHVSKVEETDVEISDNGLTHDKV
KPNEQSKLQNANNGKLIESETLSTGKVAWSIYIQYFKMFSIPWTVIFILATAISEMLSVG
ANVWLSKWSADSLIKNDSTVSVPYRLGIFAALGVSRGVASLVGSWALVNGSLRVSTIFHR
KLLMQIFRAPISFFDINPSGRIINRFSKDLNTVDTTLRFFWGYWITGLFEVVSALVIISI
NIPLLIPALLPVGLLYWFLQRVYISSSRQLKRLESVSRSPIYSYFSETLNGLSTIRAFSE
TNQFMSKMCQKIDMNQSCAYPSIVANRWLNVRLELMGCFIVLLSSTFAVISRTSLDPSVV
GLILSYALTISKTLSFLVRNSSYLETSIIAVERIIEYCQIPSEADWYKAKISPRNSWPEK
GSIEFHDFETRYRVDTELIIKGITAKIEPKEKIGIVGRTGAGKSTITLSLFRLIEPSKGT
ISIDGYNICDLPLHTLRSRLAIIPQDPVLFSGSLRFNLDPFQNYSDEQIWDSLSQVTLKD
FVLNTSEGLEYNVTEEGSNLSVGQKQLLCLARALLKKPKIIFLDEATSAIDLDTDAFIQK
TIRDKFNQCTILTIAHRLQTILDSDRVLVLDDGKIAEFDKPDVLLSRKDSLFYSLAKQDN
LIP
>tetur04g07860
MRFDSINFVFVCGNSSLWEHDSLWSSSKPGLTQCFKRTILNWLPTIFLWFFCFFEFLRIA
RVKNKTIKWNRHNFICVILSLAYIFLNDLQFGRILYKSEDSITPVDLHVPLANVASLTLI
IFFFYYHRLLGIHTSAVIWIYCFLQTITTFLITCQTWIDTQNNSTFEFIIFNFQFGVILS
LLIVISFADGPIINVEYLATNEQVDVQSKHLIPENEVSFLNQLTFWWFNSLVFLGRKRET
TIDDLWDLPDDSKTENLHKSFEADVSKAKRGSKTNINLVLILLKKFWGYFVLLSIFQFLI
DILSLFSPLFIKLLINFIEKKASVPIWHGFMIAGAMFIVSCIENLINAQDSYLHDTIGEK
VFAIICASIFRKSLYLGAKAKKKVSSGKIVNLMTSDSQKFYSTMFSLNTLWSIPVRIICS
LLILYSELGYSAFVAIFIVIGTSLANRIISKRYKRLRQEHSKINDKRIESVYEILNSIRI
IKFYAWEESFIKKTNKLRKEEMELSRKMTYNDSLFEFVWTFSSSMVSVGTFAIYVLVQGG
ILTAQKTFVSLSYLSTLKSDLGYFFYEIMSLRKNSESMKRINEFLNLDELDSYVTRYVSE
YDISVENADFKWSKKRKNKQNFLEKSQDDSDEDLEDLSDGSDDSSDDLDDSENEEESVSP
FYTEPDLKNINIHVKPGSFVAIVGSVGSGKSSLLSAILGEMEKVSGLVNINGKSKIAYVS
QQAWIQNATIRDNILFENPFNKTRYEEIISVCALEPDLAYLPKGDKTEIGEKGINLSGGQ
KQRISLARACYSDADIFIMDDPLSAVDAHVSKHLFNRVLNSESGILRDKTRVLVTNKLDI
LSNVDYIYVLNNGRTNEAGTYQELVNSRGDFYNLVKQFTFTSDGQKSDECSQVINKEISL
VHNEGEITATEHKEVDKDEDTKTGRVKWPVYLEYFRMISFFWIAVIVISKLFSSCSSLIS
DIWLSKWSIDHLSSDFSPNSVKMRLAVYAGLGIAQGLLAISDSLVIFNGSLNLAIKLHQN
LLFGILRAPIAFFDRTSTGTIITLFSGDLQRADSSLLQSTLMFFDSLVNALSYFIVIFVN
IPLFIFVFIPICLLYWYIQRIHSSLALQLERIYSSAKSPIYSHFSETLNGLNTIQTYGAT
DRFIKKFSEKYDRKSVHSIARSISKIWLHMRLNFCSHLITLFVALFVVLKRESLDSGVVG
LILTYALNVTRSFSQLVRYPSYIESNAIGFERLLSYSKLESEADWYKGKIEPEDSWPEKG
SIKFDRYETRYTPKNEPVLKGITAFIKAKEKIGIVGRTGAGKSTITLSLFRLLEPSSGAI
YIDNYNISDLPLHFLRSRLAIIPQDPVLFAGTLRFNLDPFSQNSDNDIWSALSLVYLKDY
FTKIGEDLDYNIDKDGANLSVGQKQLLCLARALLKKPKILILDEATAAIDLETDNLIQKT
IRSQFKDCTILTIAHRLHTILDSDRVMVLDNGQIVEFDVPKILLDNKESVFYSLAKDDKL
I
>tetur04g07910
MRFDSINFVFVCGNSSLWEHDSLWSSSKPGLTQCFKRTILNWLPTIFLWFFCFFEFLRIA
KVKNKTIKWNRHNFIRVILCLAYIFLNDLQFGCTIYKSADSITPVDLHVPLANVASLTLI
IFFFYYHRLLGIHTSAVIWIYCFLQTITTFLITYQTWIDAQNHSTFEFIIFNFQFGVILS
LLIVISFADGPIINVAYLATNEQVDVESKHLIPENEVSFLNQLTFWWFNSLIFLGRKRET
TIDDLWDLPDDSKTENLYKSFEADMSKAKRGSKTSINLVSALLKKFWGHLVLLSIFQFLT
NILSLISPLFIKLLINFIEKKSSVPIWHGFMIAGSMFIVSCIENLINAQDSYLHNTVGEK
VFAIICASIFRKSLYLGAKAKKKVSSGKIVNLMTSDSQKFYSMMFSLNDIWSIPLRIICS
LLILYSELGYSAFVAIFIVIGASLTVEFISKLNTKLRQDHSKINDKRIESIYEILNSIRI
IKFYVWEESFIKKTNKLRKEEMELSRKMTYMDSLSSFFWTFSSSMVSVGTFAVYVLVQGG
ILTAQKAFVSLSYLSNLKSDLIRLFYFIISLRKDLESIKRVNEFLNLDELDSYVTRYLSE
YDISVENADFKWSKKRKSKKKFMDKSQDDSRGDSDDSDGSENEEESVSPFYTEPDLKNIN
MNVKPGSFVVIVGSVGSGKSSLLSAILGEMEKVSGLVNINGKSKIAYVSQQAWIQNATIR
DNILFENPFNKTRYEEIISVCALEPDLAYLPKGDKTEIGEKGINLSGGQKQRISLARACY
SDADIFIMDDPLSAVDAHVSKHLFNRVLNSESGILRDKTRVLVTNKLDILSNVDYIYVLN
NGRTSEAGTYQELVNSRGDFYNLVNQFTFTSDEKNSDEYFQVINKEISLVHDEEEIMANE
HKGDKEKDPEEDTKTGRVKWPVYLEYFRMISFFWIAVIVISKLLSSCSSLISDIWLSKWS
VDHLSSDFSPNSVKMRLAVYAGLELSQGLLTVMDCLVFFHGSLNLAIKIHQNLLFGILRA
PIAFFDRTSTGTIITLFSRDLELADSSLLQCTLMFFSSLVHAISHYAVIFFNIPLLIFVL
IPICLLDWYIQRIHNPLSRQLQRISSSASSPIYSHFSETLNGLNTIQAFGATGRFISKFS
QKYDRNVIHSIACSVSSIWLDIRLNFCGHLIKLFAVIFVVLRRESIDSGVVGLILTYALN
VTSSFSLLVRYPSYIESNAIGFERLLSYSKLESEADWYKGKIEPEDSWPEKGSIKFDRYE
TRYTPKNEPVLKGITAFIKAKEKIGIVGRTGAGKSTITLSLFRLLEPSSGAIYIDNYNIS
DLPLHFLRSRLAIIPQDPVLFAGTLRFNLDPFCQNSDNDIWSALSLVYLKDYFTKIGEDL
DYNIDKDGANLSVGQKQLLCLARALLKKPKILILDEATAAIDLETDNLIQKTIRSQFKDC
TILTIAHRLHTILDSDRVMVLDNGQIVEFDVPKILLDNKESVFYSLAKDDKLI
>tetur05g01110
MDDYCGHPFWDDNITWNTYKPCLTPCFISTALTWPPCLFLWIFGLISLCLHLRLEPTKTP
WTWLIIVKMLLILVLVAVNIAELAEQIVSAANGFEINSLDYQTPLIKGLSYMLVLTLQTV
YLRKGVHTSGIIFLFWLVMTFQSLMSFWTTVVTLQNPYDKLWSVDRFTLVCQSIETPATI
CYLLALCFSDTTKKHFAEDSKKISPYTRASFASQMVFSWYDSMAYLGYKKALTLEDVWHL
PEDNRSRNVFIRFRQYLNSSKDCVPIKENPEKRGEKGLTNYSILYNPKFDILKTLIRGFW
VNLLACSTLKFISSFLTFANPSLLDKLLSFVKSSDPQWQGYMIALAMLAFSLLQSLIDGQ
YEFWISVLGLRMKSAMVGTIYQKSLKLSSEGRKAFTTGEIVNLMGVDTNRVFMFINQYNF
LLSFPIQLGMSLKLLWDQIGVSSVGGLIFMLLLIPFNGWVAVKMKNIQRNVMKQKDRRTK
TMNEILNGMKVLKLYAWELAFGDLIKDARAAEIKALKTQAIFGACTSFLFFSAPFFVALI
SFATFVLSDPANVLDANKAFVSLTLFNILSQSLTMLPRVLTTGANCWVSIKRINKYLRGE
EIDLSLVGHDHDKDTPISIKSASFTWSSDESPVLRDIDYSFKKGSLVAIVGPIGSGKSSL
LSALLGDLFKLSGEVNVTGSLAYIPQTAWIQNETLRRNITFGQPFIQNKYDKVLEACALV
PDLKILPGGINLSGGQKQRVSLARSVYADSDIYLFDDPLSAVDAHVSKHLFTHVIGPKGM
LKDKTRVLVTHRITFLPQVDHIIVLKDGAIHEHGTYNDLIAKKGEFADFVVQYLTECELE
QEEIDEDLEMLEKIKEAVKPELERRISAAMSESSETDKPSRRRTLTSSLSRRSIASNGLK
KEDKDKKERFDRKQGDEANSGKPTGGVRDKSKLIEKEKAATGSVKGRVYLDYFKAIGYGM
CFLVVASFGTSNLLTIGRNLWLTAWADDSLDPNNANNTHLRNIRLGIYAGIGGAETIFTM
ANSLLLNIAVLTGSKLIHDRMLDRIIRAPMSFYDTTPLGRILNRFTGDIDTCDSTIGFNI
RMLISLAFRGTISIVVICMETPYFLVVIVAMTGVYSLIQMFYIASSRQLRRIESSSRSPI
FSHFSETITGSSTIRAYNAEYRFIEECYDRVDNNQSCSFANLAAGRWLSTRLQFLGNLIV
FTSAIFAVSSRSRLSPGLTGLFVSYASQITGILNMLVRSVTDIETNIVAVERCFEYTKTP
LEAPAIIETNRPKPTWPDKGEVIFKNYVTRYRADLDPVLQDISLSIKPNEKIGIVGRTGA
GKSSLTLAVFRIIEAVSGQVIIDGMDISSIGLHDLRSRLTVIPQDPVLFSGNFRRNFDPL
NQHTDAEIYQALEQAHLKKFVSSLDSGLDYDIAEGGENLSVGQRQLVCLTRALLRKTKIL
VLDEATAAVDVETDELIQKTIRSEFADCTIITIAHRLNTIMDYDRILVLDQGKIKEFDTP
ANLLADNQSVFYSMAKESKLIQ
>tetur05g04300
MDRINLEVLCGDSPLWDYNLSWNSTVPKLTRCFHQTILNWLPTIFLWLFSVYELTRTGRI
KNKPIPWNLKNRFRLILSISCLLINAFQLVDIIYRYFNSSDQPTPSDFYAPLLNIASFTL
ISLFFYYHRIRGIHTSAVLWIYIFLQTICTFLISYQTWVDSSEYSHLECGLFNVYFALVA
LLLIIVSFADGPVHQLEDFELTIYPKQDDNRPTNPENESSFLSYLVFSWFDKMALLGLRK
ALTTQDLWRLQDDFKTENITTTFEMKVKKSQKTSEGAKEFKGINILPVLVKTFGSYFIVG
AFFKLCQDILQFVQPKLLGYLIEFIKNHSEEPVWHGFLIAFAIAIVTFAKTIFVNHYYNR
MSIVGMKVSSALTAVIYKKSINLGDKARKDVTTGEIVNLMSVDAKTFLNLMPQINLIWSC
PLQIGISIYFLYQELGYSSFFGLAAMVIVMPFNSFMVKWCQKFQVKFMKHKDERVKFMNE
VLSGIKILKFYAWEESFLDHVNDLRHKELTHLKRLSYLECATSFLWICSPALVSVATFAA
YVLIQGETLTASKAFVSLFLLQILQAPVTMLPDLLSMYIRASVSVRRINKFLNRDDLDQY
VTRNDEIDAISIDSAYFKWNKKTEENEETKSKTTRKPEIGEDEPKDVCTNLLNDEPALKN
INMSVKTGSFVAIIGSVGSGKSSLLSAILGEMEKVKGRININGKLKIAYVAQQAWIQNAT
LRDNILFGKPFDKTKYDEVIAACALEPDLAYLPGGDETEIGEKGINLSGGQKQRVSLARA
CYSDSDLYILDDSLSAVDAHVAKHIFNNVLSSKSGLLRNKTRILVTNKLDILSKVDSIYV
LANGEISETGTFQELMDSKGDFSELVEEFTNLAAEPEEGEQSLNESLDKKETLKESSVPV
DNKSKKLIEVESSETGKVRWSVYFEYFKMVSFFWFIMILISSVIANGLSLGSNVWLSAWT
SASDNANYTLDQTKMRLQVYAALSFGQGIVTFISSLVLVVGAIRASVGFHRDLLYQIFRS
PMSFFDTTPTGRIVNRFSKDIDTVDSVIPSWLLCFFQMLATFVIISYSTPLFIVAFVPVC
CVYAFIQRIYVTSSRQLKRLESVTRSPIYSHFGETLNGVSTIRAFDVSDRFIQELADKID
HNLCCYYPSIIANKWLGIRLEFCGTILLLFAGIFAVISRETLDSGTVGLSILYASSITAT
LNWLVRSSSSLETNIVAVERILEYCKIKSEADWYEAKVKPDDNWPEKGSIKFNNYETRYR
EGTELVLKGITADIKSKEKIGIVGRTGAGKSTVTLSLFRLIEPAGGNIFIDQYNISDLPL
HPLRSRLAIIPQDPVLFGGTLRFNVDPFNRYSDDEIWDALSHAHLKDFVSNTGEGLNYSI
AEEGKNLSVGQRQLLCLARALLKKPKILFLDEATAAIDYETDSLIQKTIRSEFKDCTILT
IAHRLNTIMDSDRVLVLDKGKVAEFDTPEALLDKKDSIFYSLAKEANLVL
>tetur06g00360
MEHFCGHNFWDTQLTWNTSHPLFTPCFGETLLTWVPCGFLWIVAPFALHKLIRSPNRNIP
WTLLNFCKTILAILLSASSAVQLIYAIVELVNGNQVHPVEYYSPFISFLTFSLSTIFILL
HRRKGVHSSGVLFIFWLLFTVGALIYYWTIIDTVINPDKYWTIDKITFIIRSIQTPAILC
SFLLSCFADTRREYFTAGEDYKNECPLLRASFFNQITFFWYDSMAYLGFKKSLTQDDMWD
LPVDNKTEKIYDKFRRYLEDAILYSFNTKQKYQSGIVNSIEDYSIISVNVVLPLFKAFWP
QLMGCGVIKLCSSFLTFGNPLLLDQLIAFVASDDPNWRGYVIALGMAICALLESMLNGQY
EFWINVTSMRMRAALIASIYRKSLKLSSAGRKDFTAGEIVNIMAVDTQRVVDYINIYNLL
WSAPIQIFIALYLLWNQLGVASLAGIAVMIILVPVNGFITVKLKTLQGRLMAQKDKRTKL
MSEILNGIKVLKLYAWEGAFGEQITNIRNKEITALRGQAKLSAGIVFAFSCAPFFVAFAS
FCTFVLIDSSNILDANKAFVSLSLFNILRIPLALLPMVVSYGANFIISIKRINKYLQGDE
IDPETIQHEPNPHTPVVLRNGTFSWSKDDSSVLNGITLDIKDKSLVAIVGQVGSGKSSLL
SALLGDLYKTEGYVNVYGKIAYVPQSAWIQNATVRQNITFSQPYIEEKYNKVLEACALTQ
DLKILTGGDLTEIGEKGINLSGGQKQRVSLARAVYANSDIYFLDDPLSAVDAHVSRHLFD
KVIGPTGMLKKKTRILVTHRVTFLPQVDEIIVLKDGQITEQGTYHELLAKNGEFAQFLLQ
FVSEQHEELAEEDKEIIEQLKEKMGPEFEKRGSIVRSETLSNSSDGIRRRTMSNASRPST
KKGNTSRSMSQLREEPESTKGNGEKFKLVETEVAQTGKVKWGVYWEFFKACGLVSCLLVI
LAFCLSSTFNLLSSLWLTEWSNDSLNPAAANDTTLRNIRLGVYFGLGLSETTFTLTNSII
LNFAILKGARLIHEKMLHRMIRAPMSFYDTTPLGRILNRFTKDIDVADVTLTFNIRLLIS
QSFRAIVAIIAICLETPYFLLVVIPIGFAYIFVQKFYISSSRQLKRIESVTRSPVYSHFS
ETVSGATSIRAYDCSERFINECYHRVDINHSSYFPNLGSNRWLAVRLEFLGNLIVFLAAI
FAVTSRGTLSPGYTGLSVSYALTVTQVLNMLVRAVSDVETNVVSVERCLEYTKTPMEAPW
DLPHKRTSSNWPDNGQIEFKNYSTRYRPGLDLVLKDISCTIKPNEKVGIVGRTGAGKSSL
TLALFRIIEPSGGRIEIDDQDISQLGLHNLRSRLTVIPQDPVLFSGSFRRNFDPFEKHTD
SDIWKALELSHLKGFVDSLESGLNYEIAEGGENLSVGQKQLVCLTRALLRKSKVLVLDEA
TAAVDIETDELIQGTIRKEFSDCTIVTIAHRLNTIMDYDRIIVMDKGTIIEFDSPANLLK
DTKSIFYSMAREANLI
>tetur06g03510
MVTQQGTIFKKSSYDQASSLSKLFFYWLLSFYLEFQKKRIKTNDLEQCPKYDQSERIGEK
LEEQWNEELKKLKTGGRPSLGWAIIRTIGWHYSFTFILLFSSSMARLAQTVCMGYLIEAL
YQYNMEKDHSYEIRRNIYLTAAGVVGTQFFHPYVSNMYWFLARKCGIDIRVACSRLIYQK
SLRLSQASLGETTVGQIVNLLSSDVSRFDLASEFPFFLIQGPLEVIICIIILWPMLNISA
IIGLLVLFLYIPFQTLMGKAFGALREKGAFLTDDRIRLMNEFIPAMRVIKMYAWEKPLTL
LVDSARKREVSKIRCAAYLRGLNLGLGTIAEKLIMFLTLVSFVLFGNQLSARTVFVAMSL
IRQLQNTITLFIPLGISTGAESLIAIKRIRDFLLLPECESSGNLSRGLGGAGIKKSKVSY
TDVTLSWRDDKEPLLKNISFDASPGKLIAIVGPVGSGKSSILMSILGEITAKAGKAEVLG
SVSYACQQSWIFAGTVRDNILFGNEFEASRYKRVIFVSALERDLQILPSGDQTIVGDRGA
SLSGGQKARINLARALYARADIYLLDDPLSAVDAPVAKHIFENSIKDFLSNKIAILVTHQ
LQFMKSADSILLIRNGEQVCFGDYMELLNKGSDFIKYSQVLEVEHKVSETPDKTPKIIGL
SSSISNLRPRASSLIKPDVCGSTASVCTESSLCYSDELSKVENLPIEADEDGPGVHELAG
IKVSKHLLWTYICAGISLILFPFWVLYILGAGLLISFVEYYFSLWADSAERKGRFLAEQT
AQPNATFEHTNFVDDLSQNDNIVFFSCITVVLFCWCCTRNFAFFAVCMRASIKLHNRLFH
AIVRAPISFFDNNPPGIVLNRVSRDMGMVDDFLPPTLYDTVIILSNNCASLILMAFISPY
LIAPAVILLLCCFYFRSRYVNIARDVKRLEGVTKTPVFNHLSSSLYGLTTIRAFRVQERF
NETFDLYQDEHTSAYFTWIASSRFFITLINTMSFIFTGLVVLTCLLAIDSLNGSSVGLVI
VSAIGLSSGFQWGMRQLTEVETMMTSVERIEELRFIPPEAELEAPLSRKPPADWPKQGRI
TFLNVNLRYDSEKPPVLKDLNFKIEAKDKVGIVGRTGAGKSSIMTALFRMFEPEGHIIID
GIDINTIGLHDLRRKISIIPQEPIIFTGTLRYNLDPFNVKNDTEIWEALDQAQLKKAANS
MGGLDSVLTDGGTNLSVGQRQLVCLARAILANNKILVLDEATANIDPTTDELIQQTIRKR
FADCTVLTIAHRIQTIIDSDKILVMDAGKVVQFGDPASLVEDTEGIFYSMVQATGKDSAD
NLIKTAKRTKLNKNEEIEDKSRV
>tetur06g03560
MVTQQGTIFKKSSYDQASSLSKLFFYWLLSFYLEFQKKRIKTNDLEQCPKYDQSERIGEK
LEKQWNEELKKLKTGGQPSLGWTIIRTIGWHYSFTFILLFSSSMAHLAQTVCMGYLIEAL
YQYNMEKDHSDEIRWKIYLTAACVVGAQFFNTYVANMYWFLARKCGIDIRVACSRLIYQK
SLRLSQASLGETTVGQIVNLLSSDVSRFDLASEFPFFLIQGPLEVIICIIILWPMLNIST
IIGLLVLFLYIPFQTLMGKAFGALREKGAFLTDDRIRLMNEFIPAMRVIKMYAWEKPLTL
LVDLARKREVSKIRWAAYLRGLNLGLGTIAEKLIMFLTLVSFVMRGNQLSARTVFVAMSL
IRQLQSSITIFIPLGISTGAESLIAIKRIRDFLLLPEYESSGNLSRGLGGAGIKKSKVSY
SDVTLSWRDDKEPLLKNLTFDASPGKLIAIVGPVGSGKSSILMSILGEITAKAGKAEVLG
SVSYACQQSWIFAGTVRDNILFGNEFEASRYKRVIFVSALERDLQILPSGDQTIVGDRGA
SLSGGQKARINLARALYARADIYLLDDPLSAVDAPVAKHIFENSIKDFLSNKIAILVTHQ
LQFMKSADSILLIRNGEQVCFGDYMELLNKGSDFIKYSQVLEVEHKVSETPDKTPKIIGL
SSSRSSLRSRTSSLINPDVCGSTASVCTETADELPKVDNLPIGGDEDGPGVHELAGIKVS
KHLLWTYICAGISVILFPFWVLYILGAELLISFVEYYFSLWADSAERKGRFLAEQTAQPN
ATFEVTNFVDDLSQNDNIIFLACITVVLFCWCCTRNFAFFAVCMRASIKLHNRLFHAIVR
APISFFDNNPPGIVLNRVSRDMGMVDDFLPSTFFDTVIILSNNFASLILMAFISPYLIAP
AVILLLCCFYFRSRYVNIARDVKRLEGVTKTPVFNHLSSSLYGLTTIRAFRVQERFKETF
DLYQDEHTSAYFTWIASSRFFITLINTMSFIFTGLVVLTCLLAIDSLNGSSVGLVITSAI
GLSFGIQWGMRQWTEVETMMTSVERIEELRFIPPEAELEAPLSRKPPADWPKQGRITFLN
VNLRYDSEKPPVLKDLNFKIEAKDKVGIVGRTGAGKSSIMTALFRMFEPEGHIIIDGIDI
NTIGLHDLRRKISIIPQEPIIFTGTLRYNLDPFNVKNDAEIWEALDQAQLKKAANSMGGL
DSVLTDGGTNLSVGQRQLVCLARAILANNKILVLDEATANIDPTTDELIQQTIRKRFADC
TVLTIAHRIQTIIDSDKILVMDAGKVVQFGDPASLVEDTEGIFYSMVQATGKDSADNLIK
TAKRIKLNKNEGIEHKSDV
>tetur07g04290
MGLQPTISKKSSFDRANFLSKLVFWWLTKFFIESQNKRLKTSDLEVCPKSTASEWIGSKL
EKEWVKELKKSSKDPKAGGKKPSLGWAIIRAIGPNYSFSFILLVFQNIFPFVQTLFMGEL
VDLIYQMSKAGADIQSIKTKIYYYGAAVVVSQILGSYTNNYYWFYARRGGLETRVACSRL
IYHKTLKLSQKALGQTTTGQIVNLLSNDVARFDYAAEFPFFFIFGPIQVVLYLWILWPQL
GISAVVGFIVLFLFAPFQTFMGKAFGKLRTAGAIRTDERIRLMNEFIPAMRVIKMYAWEK
PFAALVDYARKREVAKIRGAAYLKGVNLGAGTVSEKLIMFLILVVFILTGHHLTAKTVFV
AMALVRQLQYTITFFIPLGISSGAEALISIKRIQKFLELPELEENNSQKSNNWKTSEPVT
ECKNVELRWRDDHDPVLSGIDFKITKNQLLTVIGPVGSGKSTLLTSLLGEVKPSKGTMQV
SGKMSYACQQAWIFAGTVQENILFGNEFDSTRYKQVIHVAALERDMKILPAGDQTVVGDR
GASLSGGQRARINLARALYAKADIYLLDDPLSAVDAPVAKHIFEKSVKSFLKDKIVVLVT
HQLQFLKQADRILYLKNEKQVCFGDYTEFLKLGADFIEGITSSQPDKHAPAEKKVTRTLS
KRLSRQSSVASIMTSASILDDDIVEEFNPHKGHEDEDEDADANELGIVSKSNSLWTYTKA
GIAPLLLPFWFIYITGAQALISFIEYYFSLWTDSEQRRAITLTSGNETQFVPLNFVDNFS
VMTNIYFFTGLTIALTIWCLTRNISFFAVCMKASIKLHDSLFKAVVRAPISFFDNNPPGI
ILNRISRDMGMVDDFLPATMFDTLFILSSSAGQIILMAVVNGYLAIPSLLLLTIAYVVRS
YYVNIARDVKRLEGVTKSPVFSHLSTSVSGLTTIRAFGVEKRFNENFDLFQDEHSSAYFT
WIASSRFFISLIYTISNIYNALVMIIILAVMDSLTGSSIALVISSSIALASSIQWGMRQL
TEVETMLTSVERVSELSYIKPEAELDSTPANRPSESWPDSGNIEFKNVYLRYDLSKPPVL
DNLNFSIKAREKVGIIGRTGAGKSSIMTALYRMTEPEGRIIIDNVDISQIGLHDLRKKIS
IIPQEPIIFTGTVRYNLDPFSLKTDADLWEALTQVQLKRAVNEMGGLDAKITDGGTNLSV
GQRQLVCLARAILNNNKILVLDEATANIDPSTDELIQQTIRKRFTNCTVLTIAHRLHTVM
DSDKILVMDAGHVAQFGDPASLIKDESGILYSMVQATGKESADNLIKIAMKRRLSLKGFE
DTQE
>tetur07g04410
MGLQPTISKKSSFDRANFLSKLVFWWLTKFFIESQNKRLKTSDLEVCPKSTASEWIGSKL
EKEWVKELKKSSKDPKGGGKKPSLGWAIIRAIGPNYSFSFILLVFQNIFPFVQTLFMGEL
VDLIYQMSKAGADIQSIKTKIYYYGAAVVVSQILGSYTNNYYWFYARRGGLETRVACSRL
IYHKTLKLSQKALGQTTTGQIVNLLSNDVARFDYAAEFPFFFIFGPIQVVLYLWILWPQL
GISAVVGFIVLFLFAPFQTFMGKAFGKLRTAGAIRTDERIRLMNEFIPAMRVIKMYAWEK
PFAALVDYARKREVAKIRGAAYLKGVNLGAGTVSEKLIMFLILVVFILTGHHLTAKTVFV
AMALVRQLQYTITFFIPLGISSGAEALISIKRIQKFLELPELEENNSQKSNNWKTSEPVI
ECKNVELRWRDDHDPVLSGIDFKITKNQLLTVIGPVGSGKSTLLTSLLGEVKPSKGTMQV
SGKMSYACQQAWIFAGTVQENILFGNEFDSIRYKQVIHVAALERDMKILPAGDQTVVGDR
GASLSGGQRARINLARALYAKADIYLLDDPLSAVDAPVAKHIFEKSVKSFLKDKIVVLVT
HQLQFLKQADRILYLKNEKQVCFGDYTEFLKLGADFIEGIASSQPDKHAPAEKKVTRTLS
KRLSRQSSVASIMTSASILDDDIVEEFNPHKGHEDDDEDADANELGVVSKSNSLWTYTKA
GIGPLLLPFWFIYINGAQALISFIEYYFSLWTDSEQRRAIALTSGNETQFVPLNFVDNFS
VMTNIYFFTGLTIALTIWCLTRNIAFFAACMKASIKLHDNLFKAVVRAPISFFDNNPPGI
ILNRVSRDMGMVDDFLPATMFDTLFCLSTCAGQIILMAVVNGYLAIPSLLLLIVSYIARA
YYVNIARDVKRLEGVTKTPVFSHLSTSVSGLTTIRAFGVEKRFNENFDLFQDEHSSAYFT
WIASSRFFISLVYTISNVYSVLVMVIILVVMDSLNGSSIGLVISSSIALAGLIQWGMRQL
TEVETMLTSVERIDELSYIKPEAELDSTPANRPSESWPDSGNIEFKNVYLRYDLSKPPVL
DNLNFSIKAREKVGIIGRTGAGKSSIMTALYRMTEPEGRIIIDNVDISQIGLHDLRKKIS
IIPQEPIIFTGTVRYNLDPFSLKTDADLWEALTQVQLKRAVDEMGGLDAKITDGGTNLSV
GQRQLVCLARAILNNNKILVLDEATANIDPSTDELIQQTIRKRFTNCTVLTIAHRLHTVM
DSDKILVMDAGHVAQFGDPASLVKDESGILYSMVQATGKESAENLIKIAMKRRLSLKGFE
DSQE
>tetur09g00580
MVEVAVDDAVYFETLCHENIFWSNNQTWNTTSPKLSRCFSQTVLNWLPTGLLWLFTIIKQ
LVKSDTCVKETQKIPWNLQNSSRFILTLICILLYVLQLSKTIYQHSYSPESIIPVDFLAP
ILNIVSFIFVLTLFHYHRLHGVHTSVTIWIYIFLQTITSFITSFQTWTYPEDYSPFDINL
FNTQSVVIFLLLFVISFADVPNPPLEDHSETGAQKDSYGINPETKASFPNHLFFLWFSPL
AWLGWRKILTTKDLWDLRDDMKTKNLIQVFESSAEKKTFHENKTPNVKQLQSDEQELSVI
PVFIKIFGYRFLVGSFLKLLHDTAQFIVPQLLKYLIDFIEKQSDEPVWHGYAIVVALFLA
SIVQTISINHYFYRMYIIGMKVSSTLTAVIYKKSLKLGNEIGKEITSGEKVNLLSVDARK
FMDFLPFVNLIWSIPLQIGVAIYFLYIELGYSSFFGLLIMITMLPINAIMVRIGQKFQIK
SMEQKDSRVKFMNEVLSGIKIIKFYAWEEPFLQNVIALRKKELDHLESLSFLHCVSIFLW
SCSTTIVSVVTFATFILVQGETLTAQKAFVSLSLFNILRFPLTMIPNVTSLYISTSVSIK
RINEFLSANELEPYVTRNDRPDFAVTVEDGYFMWNQVISEDERSEHKERKAFGSITDKDH
ETYKLLSESNLKQINMKIEQGKLVAIIGPVGSGKSSLLHAILGEMKKVKGRVNIDGKLKM
AFVAQQVWIQNTTLRENILFGNPYIKSKYDRVISACALDLDISYLPGGDETEIGEKGINL
SGGQKQRVSLARACYSDSDLYIMDDPLSAVDAHVSAHIFENVFSSESGLLKDKTRIVVIN
RLDLLTKVDQIYILNNGMIRETGTYKELMKSEIRFVEYVEELSQGTSTSQNNQQFEAKDV
NIQNDDDLDERHKLIRQETTETGTVKSVVYFEYFKMVTFLWTFLIIASHFVMEGFELASN
VWLSEWSDLDTKEKAVNDSILVNAKMGIGIYSVLGLAKGIVTFIVSWTLVIGTSKASVGF
HRDLLFHVFHAPISFFDSNPLGRILNRFSKDMDSIDTTLPQALTCLGCFFGIAASFIILF
VKTPTFIATFIPIFIVYGFVQVIYMATSRQLKRLESISRSPIYTHFGETLSGFSTIRAFD
VSEQFMEESAKKVDLNISCLYLSVTLNRWLSTRLEFFGILITLSTTIFAVIARDSLEPGL
VGLVVSYSILLTGKLSWFVRTASDFETNIVSVERILEYCKISNEEDWYKGKIDPEDDWPS
KGTITFDKYEARYQFGSELIIKGISANIKSKEKVGIVGRTGAGKSTLTLALFRLIEPSGG
KIYIDDYDICDLPLSKLRSRLAIIPQDPVLFGGSLRFNLDPVNQYTSNEIWTALSHVQLA
DFIAANGGLNFKITEEGKKLSCGQRQLICLARALLKKPKILVLDEATAAIDLETDNLIQK
AIRSQFGECTILTIAHRLNTILDSDRVMVLDAGQIIEFDEPRNLLNNKDSLFYSLAKEAN
LIKPTV
>tetur09g00590
MDEFETNSEPIIEAAVDDAVYFEALCHENIFWSNNQTWNTTSPKLSRCFSQTVLNWLPTG
LLWLFTIIKQLVKSDTCVKETQKIPWNLQNSSRFILTLICILLYVLQLSKTIYQHSYSPE
SIIPVDFLAPILNIVSFILVLTLFHYHRLNGVHSSVTIWIYIFLQTITSFITSFQTWTYP
EDYSPFDINLFNTQSVVIFLLLFVISFADVPNPPLEDHSETGAQKDSYGINPETKASFPN
YLLFLWFSPLAWLGWRKILTTKDFWDLRDDMKTKNLIQVFESSTEKKTFHGKKPQNVKQL
LLDKHKLSIIPVLIKIFGYRFLVGSFLLLVHDIAQFIIPQLLKYFIDFIERQSDEPVWHG
YTIVVALFLASTIQTVSINHYFYHMYIMGMKVSSTLTAVIYKKSLKLGNEIGKEITSGEK
VNLLSVDARKFMDFLPFVNLIWSIPLLVLLAIYFLYIELGYSSFFGFFIMITMLPINAIM
IRIGQKFQTKSMEQKDKRIKFMNEVLSGIKIIKFYAWEEPFLQNLIAIRTKELDHLESLS
FLHCVLLFLWNCSTTIVSIVTFATFTLVQGETLTAQKAFVSLSLFNILRFPLTMIPNIIS
SYISTSVSIKRINEFLSANELEPYVTRNDEPDFAVTVEDGYFMWNQVISEDESGDHKANK
VFGSITDKDYETYKLLSESNLKQINMKIEQGKLVAIIGPVGSGKSSLLHAILGEMKKVKG
RVNIDGKLKMAFVSQQVWIQNTTLRENILFGNPYIKSKYDRVISACALDLDISYLPEGDE
TEIGEKGINLSGGQKQRVSLARACYSDSDLYIMDDPLSAVDAHVSAHIFENVFSSESGLL
KDKTRIVVINRLDLLTKVDQIYILNNGMIRETGTYKELMKSEIRFVEYVEQLTQGTSTSQ
NNQQFEAKDVNMQNDDDLDERNKLIRQETTETGTVKSVVYFEYFKMVTFLWTFLIIASHF
VMEGFELASNVWLSEWSDLDTKEKAVNDSLLVNAKMGIGIYSVLGLSKGIVTFIVSWTLV
IGTSKASVGFHRDLLFHVFHAPISFFDSNPLGRILNRFSKDMDSIDTTLPQALTNWLGYF
FAIAASFIILFVKTPTFIATFIPIFIVYGFVQVIYMATSRQLKRLESISRSPIYTHFGET
LSGFSTIRAFNVSEQFMEESAKKVDLNISCLYLSVTLNRWLSTRLEFFGILITLSTTIFA
VVARDSLEPGLVGLVVSYSILLTGKLSWFVRTASDFETNIVSVERILEYCKISNEEDWYK
ARYQFGSELIIKGISANIKSKEKVGIVGRTGAGKSTLTLALFRLIEPSGGKIYIDDYDIC
DLPLSKLRSRLAIIPQDPVLFGGSLRFNLDPVNQYTSNEIWTALSHVQLADFIAANGGLN
FKITEEGKKLSCGQRQLICLARALLKKPKILVLDEATAAIDLETDNLIQKAIRSQFGECT
ILTIAHRLNTILDSDRVMVLDAGQIIEFDEPRNLLNNKDSLFYSLAKEANLIKPTV
>tetur09g04610
MDHKQVYLESLCGDSPFWDYNLSWNSTAPKLTRCFHQTILNWLPTTFLWLFSVYELTRTA
RIKKKPIPWNKQNRSRLILSLSCILINTLQLFNIIYRYFNSSDQPTPSDFYAPLLNIASF
TLVTLFLYYQRLRGIHTSPVIWIYMFLQALCTFLINYQTWVDAAEYTSSEIVLFNVYFIV
IALLFIVTSFADAVASPEDHELSTKQEQEHKKKISPEYRASFLNQLTFWWFNEMAILGWR
KDLTTKDLWELRDDLKTENLIKPFESRFEEALLKAKKKSTQKLQLNGNTDKSPTDEAVKV
KKVNFIPIFARIFGSYFIVGSFFKLIQDICQFVTPQLLKSLINFTQNPKEPAWHGFAIAF
AMFAVSTIQSIFVNHYFYRMFMTGMQVSSTLTATIYKKSLNLGDKAKKEVTSGEIVNLMA
VDAKRFLDLIPFINLIWSAPLQIVLAIYFLYLELGYSALFGLLVMILLIPFNGYIASVSR
NMQIKLMKQKDERVKFMNEILSGIKIIKFYAWEKSFLQHVTGLRNKELQHLKNISYLGCA
SSFLWICAPTMVSVTTFAAYVLIQGETLTAQKAFVSLSLFNILRFPLTMLPQLITFYIMA
SVSIKRINNFLSYDDLDPYVTRNDEIDAISVEDACFKWGKKIEEKKEAKTKRRFLFKKSR
KVEVDVNENGEISTALLNDEPTLQKINIRVKTGSFVAIVGSVGSGKSSLLSAILGEMEKV
KGRININGKLRIAYVAQQAWIQNATLRDNILFGKPFDKTKYDKVIAACALGPDLAYLPGG
DETEIGEKGINLSGGQKQRVSLARACYSDSDLYILDDPLSAVDAHVAKHIFKNVLSSKSG
LLRNKTRVLVTNKLDILSKVDSIYVLTNGKISETGTFKELMDSKGDFSELVEQFTNRAAE
QEEIEESFNESLDRKESLKESTSSAPVDNKNKKLIEVETAETGKVRWAVYFEYFKMVSVL
WFIMIILSLITSNGFSLGSNVWLSSWTSDSDNANYTLDHTKMRLEVYGALGLGQGIVTFI
GSWLLVVGTIRASVGFHRDLLYQIFRSPMSFFDTTPTGRIVNRFSKDIDTVDSIIPQNLR
SWLLCFFQVLSTFVIISYSTPLFIIALVPICCVYAFIQRIYVASSRQLKRLESVTRSPIY
SHFGETLNGVSTIRAFDVSDRFIQESADKVDHNLCCYYPNAIANRWLGIRLEFCGNMILL
FAALFAVFSRKQLDSGTVGLSVSYALSITATLNWLVRMSSELETNIVAVERILEYCKIQS
EADWYEAKVKPDDSWPEKGSIKFNNYETRYREGTELVLKGITADIKSKEKVGIVGRTGAG
KSTVTLSLFRLIEPAGGNIFIDQYNISDLPLHPLRSRLAIIPQDPVLFGGKLRFNLDPFN
IYSDNEIWDALSHAHLKDFVSNTGEGLDYSIAEEGKNLSVGQRQLLCLARALLKKPKILF
LDEATAAIDLETDSLIQKTIRSEFKDCTILTIAHRLNTIMDSDRVLVLDKGKVAEFDTPE
ALLDKKDSIFYSLAKEANLVL
>tetur09g04620
MDHQVNLEVLCGDSPFWDYNLSWNSTVPKLTRCFHQTILNWLPTTFLWLFSVYELTRTAR
IKKKPIPWNLQNRSRLILSISCLLINAFQLVNIIHRYFKSSEQPAPSDFYAPLLNIASFT
LVSLFLYYHRVRGVHTSAVVWIYMLLQTVGAFLISYQTWVDSSEYSFIECGLFNIYFALI
ALLLIIVSFADGPVEQLEDFELKISPKQDDNRPISPENESSFLSYLVFSWFDKMALLGWK
KSLTTQDLWSLQDDLKTENISRTFESKMKKSVQKPNKSSEGPNEPKRVNILPILAKTFGS
YFIAGAFFKLCQDILQFIIPKLLGYLIEFIKNHSEEPVWHGFLIAFAMSVVTFTQTIFVN
HYFNRMYITGMKISSALTAAIYKKSINLGDKARKDVTTGEVVNLMAVDAKRFLDLMPYIN
LIWSAPLQILIAIYFLYQELGYSSFFGLAAMVIMIPLNGVVVKWSQDFQVKFMKQKDERV
KFMNEVLSGMKILKFYAWEESFLHHVNGLRHKELVSLKKLSYLECATSFLWICSPTLVSV
ATFSAYVLVQGETLTASKAFVSLSLFHILQFPISMLPELLSMYIMASVSVRRINKFLSYG
DLDQYVTRNDEIDAISIDNAYFKWNKKTEENEKKKSKTTRKPEITENEPKDVSSNLLNDE
PALQNINMSVKVGSFVAIIGSVGSGKSSLLSAILGEMEKVKGRININGKLRIAYVAQQAW
IQNATLRDNILFGKPFNKTKYDKVIAACALGPDLAYLPGGDETEIGEKGINLSGGQKQRV
SLARACYSDSDLYILDDPLSAVDAHVAKHIFKNVLSSKSGLLRNKTRVLVTNKLDILSKV
DSIYVLINGKISETGTFKELMDTRGAFSELVEQFTNRAGEPEEVEVSTNEFSEKKSLEIS
KSVKEEKDGELNKLIETETSETGKVKWSIYLQYFEMVSLFWSAVIIIAQGISQGLTMGSD
IWLSEWSSDSLKMNSTSPNPKMRIGVYCALGLFKGVSTFIGTWALVTGTIRASAGFHRKL
LYHIFRAPMSFFDTNPIGRILNRFSKDIDSIDTAIPQVINYLFLCLFQVLAAFIIISMNT
PAFIIALIPIILIYSFIQRIFVASSRQLKRLESVTRSPIYSHFGETLNGVDTIKAFGVTD
RFMQESAKKVDFNISCLYPSVIANRWLSVRLETCGNLIILCSAIFAVLARKYLDPGAVGL
SVSYALSMTGEFNWLVRMTSELETNIVAVERILEYCKIQSEADWFVAKVKPDERWPEKGS
IKFNNYETRYREGTELVLKGITADIKSKEKIGIVGRTGAGKSTVTLSLFRLIEPAGGNIF
IDQYNISDLPLHPLRSRLAIIPQDPVLFGGTLRFNLDPFNIYSDNEIWDALTHAHLKDFV
SNTGEGLNYSIAEEGKNLSVGQRQLLCLARALLKKPKILFLDEATAAIDLETDSLIQKTI
RSEFKDCTILTIAHRLNTIMDSDRVLVLDKGKVAEFDTPEALLDKKDSIFYSLAKEANLV
S
>tetur11g02060
MALNDFCGHPFWDEQLSWNSSNPIITPCLSETALLWASSGFLWIFTPLAVYLTVKSPKPS
LIWTWRLYMKLFLCLVLCVATAYEVIHVFMKYSQNEIIYPYEYTAPVIRLCSFAIATILL
LLYKQKGVLTSGLLFIYWFFMAIQSSLKYWALIDSIQNPGYREWTFEQTDLVLKSIQLTS
IILICLLYCVADSVNQNDKRKANASGNFVSSSFISQLFFHWYDSMAYLGFKKALIQADLW
DLPEESRTKLIHDNFSELLTESQQRLKLMNAKKPVSKARSNLFRTLLKSFWPWLLACFIL
KLFSSLLAFASPQLLDLLLTFIRSNDPSWKGVILALGMFVAALLQSLFDSQHEFWIQTTS
MRMRSALISAIYHKSLRLSGLGRRDYTSGEIVNIMAVDTQRIIDYVNTINVLWSAPVQIC
LSVTLLWFQLGVASIAGLIFMTALIPLNACIRAAIKNYQIKVMAEKDKRSKMMSEVLNGM
KVLKLYAWEGAFEDMIMSIRQNEIQYLKRQAIWTAITHFIANFAPFCVSLVCFATFVLID
SSNVLDANKAFVSLSLINILRSPLIQLPMVVTYGANCIISMKRIDKYLQGDELDPNAVAH
EPNTATPIQVKNATFSWSQDEEEVLTDINIEVPQNKLIAIVGTVGSGKSSLLAALLGDLH
KKQGSINVHGRIAYVPQTAWLQNATVRENIVFGETFRQEKYNNVIEACALTPDMKILPGG
DKTEIGERGINLSGGQKQRISIARAVYSNSDVYLLDDPLSAVDAHVASHLFDKVIGPKGL
LKHKTRLLVTHRITFLPQVDQIIVMKDGKIQESGTYNELMAKKGEFADFIIQYLSESETD
EDLQDENPIMIEAMKASVKPELEARRSNRADSINALSRQESRMSIRSVRSVSSRGLSLDK
KRGEDLKNYNIVATEKAETGSVKYSVYFEFFQAVGVMAFIVTILFYVIANGLNFGSTLWL
TEWSEDAEDPTKLNDTSLRLYRLSVYAVLGIGSSIMIFINATIIAMAFLNGATWIHNQML
NKMIRAPMSFFDTTPMGRILNRFTKDIDNADTTISLNFRALFVLTFRGLVAVLGICTETP
YLIFGIIIIGVFYILIQKFYIASSRQLRRIESITRSPIYSHFSETITGSTSIRAYGATDH
FIQECYRKVDINHSSFFLNIGANRWLSIRLELFGNLIVTVAAFTAVATRGSSTAGATGLA
LSYALQITQVLSMLIRSVSNVENNIVSIERCLEYTKIESEAMWIDYNNQPRNTWPEKGEI
VFKNYSTRYREGLDLVLKNIFCTIKPNEKVGIVGRTGAGKSSLTLALFRLVEPAQGTIAI
DGEDICKFGLHDLRQRLTIIPQDPVLFSATFRKNFDPFHKYSDSEIWKALELANLKEYVA
SLESGLDYSIAEGGENLSVGQRQLVCLTRALLRKTQVLVLDEATAAVDVETDELIQETIR
REFADCTIVTIAHRLNTIMDYDKIIVMDKGKIVEYDSPINLLANKNSIFYSMAKEAKLV
>tetur11g02120
MEEFCGHSFWDELSWNSSNPIITPCLSETALLWASSAFLWIFAPFAVYLTLKSPKSSLIW
TWRLYMKLVSVFVNESTAYEVIHVFMKYSQNEIIYPYEYTAPVIRLCSFMIATMLLLFYK
QKGVFTSGLLFLYWFFMAIQSSVNYWALIDSIQNPGYREWTFEQTDLVLKSIQLTSIILV
CLLYCVADSVNENGGKEFNAAGNFVSSSFVSHLFFHWYDSMAYLGFKKALTQSDLWDLPE
ESRTKLIHDNFSELLTESQQSLKLMNAKKPLNKARSNLFRTLLKSFWPWLLACFILKLFS
SLLAFASPQLLDLLLTFIRSNDPSWKGVILALGMFVAALLQSLFDSQYEFWIQTTSMRMR
SALISAIYHKSLRLSGLGRRDYTSGEIVNIMAVDTQRIIDYVNIINVLWSAPVQICLSVT
LLWFQLGVASIAGLIFMTALVPLNACIRGAIKNYQIKVMAEKDKRSKMVSEVLNGMKVLK
LYAWEGAFEDMIMSIRQNEVGYLKKQATWQTVTNFLANFSPFSVSLVCFGTFVLIDSSNV
LDANKAFVSLSLINLLRVPLIQLPMVVTYGANCIISMKRIDKYLQGDELDPNAVAHEPNT
ATPISVKNATFSWSQDEEAVLTNINIEVPQNKLIAIVGPVGSGKSSLLAALLGDLHKKQG
SINVHGRIAYVPQTAWLRNATVRQNIVFGETFRQEKYNNVIEACALTPDMKILPGGDTTE
IGERGINLSGGQKQRISIARAVYSNSDVYLLDDPLSAVDAHVASHLFDKVIGPKGLLKHK
TRLLVTHRITFLPQVDQIIVMKDGKIHESGTYNELMAKKGEFADFIIQYLSEFESDSDLK
DENPIMIEEMKASVKPELEARRASINALSRELSRLSIRSIRSASVLNLSLDKKMEESLKN
HNIVTTEKAETGSVKFSVYLEFFQAVGVMAFVLTIFFYLVASGLTFSSTLWLTEWSDDAD
DPVKLNNTSFRLYRLGVYAALGTGSSLLILINTQIFAMALLNGANWIHNKMLHKIIRAPM
SFFDTTPTGRILNRFTKDIDTTDTTIVPNFRSLFNLIFRNLVAMVGICMESGYLIFGIGI
IGVIYAFIQKFYIASSRQLRRIESITRSPIYSHFSETITGSTSIRAYGATDHFIQECYRK
VDTNHSSFFLNIGANRWLSIRLELFGNLIVTIAAFTAVATRGSSSAGSTGLALSYALQMT
QILNFLIRQVSNVENSVVSIERCLEYTKIESEAIWIDDNNQPRKTWPEKGEIIFKNYSTR
YREGLDLVLENIFCKIKPNEKVGIVGRTGAGKSSLTLALFRLVEPAQGTIAIDGEDICKF
GLHDLRQRLTIIPQDPVLFSATFRKNFDPFHKYSDSEIWKALELANLKEYVASLESGLDY
SIAEGGENLSVGQRQLVCLTRALLRKTQVLVLDEATAAVDVETDELIQETIRREFADCTI
VTIAHRLNTIMDYDKIIVMDKGKIVEYDSPNNLLADKNSIFYSMAKEAKLVH
>tetur11g05990
MTPKVLLDIFTLMLLFIVSLSIIELLQSPWNHVSDHFNGRFITLVSTMITLLVNYFIVFP
QLGLLLLKPGYGNSLYRVTFLIIVVSYWTITIINLACQLGLLLNMGLSIWTHIRLQLTLA
SMIITTWVLCAKLSAILMTKERFDGDLKPPSDCKYLHPYSSILSKATFSWFCEILRLGYS
RPIQLEDLGSLPKEQRTESQFEKFNKFFEQESCKSINQDKPISLWKCYWKTFKYSLAVGA
ILRISADLFALFGPISIQYILNYVDAVKNSTKNSTLNGTANLLQTDLQVIETSTFIHNGF
LIAFLVLCSTFLQSNFSNSFNHLAVLQSLQLKSALQSLIYKKTLRMAPSMGLDFGGISNH
MSSDTHDMMMLFSMGHYVWAIPLKIIVLMTLLYFQLGVSSIIGAAAIYILAPIQYYLGKR
LSAIRKETMDISDQRLKKTNELLTGIKLLKLLNWEILFCRKVENIRNQELNYQKRDAILV
AYITILTQASSVILTLVTFVLYPYIEGEPLQPAKVFTGLALFNQLTVPLYIIPVVVPIII
SSLTSSRRLSRFLSQPEIDCNVPWRQDDCDCIKDDESEDGNANKKSSYPNGNVLIDTNYQ
PANQSLNETSNNNINATSTDCDGETAVKIRNGHFAWSNKQETDNLRNINVTIPKSKLTIV
TGPVGGGKTSLLSALMNEMIKIDGTVTWCSGNSRIGFLPQTPWLYNVSLRDNITFGLPYD
PELYSKVKEITCLQGDIELLPNKDDTEIGERGINLSGGQRQRVALARAIYCDPSTLILDD
PLSALDPKVSHTIFTSAIVDYLLGRGKTVIMTSHDLDHLKVASKIIVMDRGRIDFDDDFS
GLVSSNCQFYIQLRDNDLAQEKNRAFISDEGSTAKERQKLCRLVTKRCLVRTVSTIEGHS
KRRSGIYLRQVSHDPSCPLPCDDYTDIEGPCRSTPTNSASSKDDFCVYGNPGTTGANSDF
GRRPRPGNLLRLISSESAHSRVSSNASGHFIGGNESATPSGIFRPGLRRLVSKISDRTIK
EEDDASRIIGTTRKLSADADEGDLLLMVNGRNKSELMGRSEGMISSSPSEGLIGDEEKET
GSVSIKVYWLYIKACSPYLAITILLFLVFSQVIKVATDFWLTDWTESNVGVANSTEKASS
VLTKQVKYNDNLTNPDPDLVNVKTSHTLVYYIGGYCILSGLTILISLIANLMLQFASLRA
VRVLHSRMINSIVKCPIRFFDTTPIGRILSRFSADISTIDKEITSTLPRLLRFMLLCFSA
IIVNIIVTPPFIIAAIIIIIIYYLLQKFFRATSIELQRIQSISNSPIFSHFSQTLTGLST
IRAFRQETSFSEALCEYINTNNLAFLMVNCANCWLGIALDYLGGIILACATITSLIAAIY
GDISTSFVGMSISYTLLIPIYLNWVVRNLASLEMHMCAVERVDQYSQLEPEDSSETFEEL
PKNWPSKGSVVFKGIELGYEANADSILNNFHLSIKSGEKVGICGRSGSGKSSIIMGLLKM
VDVRDGQILVDNKNIKKIPSDVLRKNIALVPQEPIIFSGTFRENLDPFQEYSDDEIWRVL
EETDCRSIVDSLDEVISDEGSNLSSGQRQLLCFARAILKKSPILIMDEATSSLDVQKESA
IVDYIRKSNRTVISIAHRLNSLLDYDRIIVLDSGKIVEEGFPKKLLTKENGIFRSLLESE
KGS
>tetur14g02290
MEQPQLITKPCRYEQVSFLSRITFWWNATTLRIGLNREPTKDDLYKCPEEDEGYKSTVQF
ERNWDREIKDGKLNKRKPSLLKALIKTYGIETIIYGIFLSIDDTLNLVQTFLLGSIVRFF
STNNYRNVTWNECLYCSIGLVLSLFLYGFIRHQIIMRTQRQGLRIRTALTAVVYKKILTL
SKAATTKTDVGYILNIVTNDLSRFDELMFSIIYIVLGPLMGIAVLIYMINVLGLASLGLV
IVLVFLIPYQAITAKYSDKFRAQTAKLTDKRIKLMEEMISAIRIIKMFTWEKSFADIISE
IRKTEMSKIRNAAFLKLLNISVHASAPRIMVFACLLFHVLLGRPLDPELAFITLSLCNAL
RLPVTYHIGNATGLLFETLVSVRRTQELLLLETRKTQSLTRSENESLNKGSIYVDKLSAK
WDKNSEIVNLKNLSFKLEPGELLVIIGTVGSGKTCLVMSLLEEIAVVSGSCKVVGRKAYS
PQESWTFAGTIRQNILFGREYYQSKYSKVIESCSLKKDIESFPYGENTLVGEKGYTLSGG
QKARVTLARAVYEDADVYIFDDPLSAVDPGVAEHLFDKCINGYLKGKTRVLITHQLQFIR
RADKILIMNEGESVAFGTFEQLNNVGIDFIKFLKEPNDSETENQKQEEMLSIDELYSDEA
TKQKPKILNPLKVTNEVEVAKIIEEQLESREEKVTLGSLGSRVYLDYFRAGGNLIFITIF
IIMTFLSQGIINFTDWWISKWSDDSLELSQSYKNSTTNSDFATYSRPFITRNAYIYLGLM
VSLLASVFIRLGMNYRICLKSSETLHNRIFARLLKTPLAFFETNPVGRILNRFTRDMGII
DVTIANNLVFMNLNLLQIVGVIIITGIVLPIIIIVAVLVVCLMWFVRRVYLQTARFIVRL
EAQTRSPIYTQIATTYEGLTTIRAFQYEAKFIKQLYRLIDDNNSCKFMYFGVSRLIGMTL
DLSMIALLATMLISVLSFPEKFPGGEVGLVISTLLSVFGSLQYGIRLTAEFETNMISVER
VLEYGRLPLEPSWDTIKAGLLPKTWPNLADMEFKNVYLTYPGSIKPVLKNLNFTVSSGEK
IGIVGRTGAGKSSLISVLFRLTEFDGSVIIDGIDIKQLGLHDLRNKISIIPQDPILFTGT
IRSNLDPLTEYSDDFIWSTLKTVNLARTIECMPGGLDAIVTQGGSNLSLGQRQLLCLIRA
LLQRNKIMILDEATSNMDHQTDTLIQETIRAEFKDCTVLTVAHRLNTIIDMDKILLIDAG
QVLEYGEPYLLLKQETGHFKSLVSKTGSSYSNMLYKIAEKSYFMKHPKE
>tetur14g02300
MEQPQLITKPCRYDKVSFLSKISFWWNAPILRIGLSREPTKDDLYKCPEADEALNATVQF
ERNWDREIKNGKLNNRKPSLLKAIVRTYGIETILYGILLTIDDTLNLVQAFLLGFIVRYF
SDKNYSNVTWNQCLYCSIGLVLTLLSYGIIRHNVFILTQRQGLRMRTALTNVVYKKILTL
SKAATTKTDVGYILNIITNDLTRFDELMYTIIYLALGPLMGIAVLIYMINVLGLASLGLV
IVLVFLIPYQAVTGKYSDKFRAQTAKLTDKRIKLMEEMISAIRIIKMFTWEKSFADIISE
IRKKEISKIRNAAFLKLMNISVHGSASRIMLFSCLLFHVLLGRPLTPELVFITLSLCNAL
RVPVTYHIGNATGLLFETLVSVRRTQELLLLETRKTQSLTRNENESLNKGSIYVDKLSAK
WDKNSEIVNLKNLSFKLEPGELLVIIGTVGSGKTCLVMSLLEEIAVISGSCKVIGRKAYS
PQESWTFAGTIRQNVLFGREYSQSKYSNVIDCCSLKKDIESFPYGENTLVGEKGYTLSGG
QKARVTLARAVYEDADVYIFDDPLSAVDPGVAEHLFDKCINGYLKGKTRVLITHQLQFIR
RADKILIMNEGESVAFGTFEQLNNVGIDFIKFLKEPNDSETENQKQEEMLSIDELYSDEA
TKQKPKILNPLKVTNEVEVAKIIEEQLESREEKVTLGSLGSRVYLDYFRAGGNLIFITIF
IIMTFLSQGIINFTDWWISKWSDDSLELSQSYKNSTANSDLATYSRPFITRNAYIYLGLM
LSLLVSVCIRLDMNYRLCLKSSQTLHNRIFARLLKARLEFFETNPVGRILNRFTRDMGII
DNTITNNLVFMNLDLIQIVGVIIITGVFLPITIVVAIPIMVLMWFVRRVYLQTVRFIVRL
EAQSKTTSRSPIYTQIATSYEGLMTIRAFQYESKFIKQLYRLIDDNNSCKFINFGVSRLI
GMILDLSIELLLAAMLITILVFPDKFPGGEVGFITSTLLSVFGSLQYGIRLTAEFETNMI
SVERVLEYGRLPLEPSWDTIKAGLLPKTWPNLADMEFKNVYLTYPGSIKPVLKNLNFTVS
SGEKIGIVGRTGAGKSSLISVLFRLTEFDGSVIIDGIDIKQLGLHDLRNKISIIPQDPIL
FTGTIRSNLDPLAEYSDDFIWSTLKTVNLARTIECMPGGLDAIVTQGGSNLSLGQRQLLC
LIRALLQRNKIMILDEATSNMDHQTDTLIQETIRAEFKDCTVLTVAHRLNTIIDMDKILL
IDAGQVLEYGEPYLLLKQETGHFKSLVSKTGSSYSNMLFKAAQKSYFIKHPN
>tetur14g02310
MEQPQLITKPCRYDKVSFLSKISFWWIAPTLRIGLSREPTKDDLYKCPGSDEALNATVQF
ERNWDQEIEDGKLKKRKPSLLKAIVRTYGMETIFYGILLTIDETMNLVQTFLLGSIVRYF
SKNNYSGVTWNQCLYCSIGLVLSLFIYGSLRHNITVFTLRQGLRIKTALTAVVYKKILTL
SKAATTKTDVGYILNIVTNDLSNFDELMYTLIYIVLGPLMGIAVLIYMIQVLGLASLALV
IVLVLLIPYQAVTGKYSDKFRAQKSKLTDKRIKLMEEMISAIRIIKMFTWEKSFADIISE
IRKKEMRKIRNSACLKLMNMAIHTSAPRIMVFACLLLHVLLGRPLTPESVFITISLCNAL
RLPVTFHIGNATGLLFETLVSVRRTQELLLLETRKTQSLTRSENESLNKGSVYVDKLSAK
WDKNSEIVNLKNLSFKLEPGELLVIIGTVGSGKTCLVMSLLEEIAVVSGSCKVVGRKAYS
PQESWTFAGTIRQNILFGREYSQSKYSKVIESCSLKKDIESFPYGENTLVGEKGYTLSGG
QKARVTLARAVYEDADVYIFDDPLSAVDPGVAEHLFDKCINGYLKGKTRVLITHQLQFIR
RADKILIMNEGESVAFGTFEQLNNVGIDFIKFLKEPNESETENQKQEEMLSIDELYSDEA
TKQKPKILNPLKVTNEVEVAKIIEEQLESREEKVTLGSLGSRVYLDYFRAGGNLIFITIF
IIMTFLSQGIINFTDWWISKWSDDSLELSQSYNKTTANSVFATYSRPFITRNAYIYLGLM
LSLLVSVFMRLGMSYRISLKSSETLHNRIFSRLLKARLVFFETNPVGRILNRFTRDMGII
DIIIANNLVFMNLSFGQLVGVLIITGIVLPIIIVVAVLVLCLMWFVRRVYLQTARFIVRL
EAQTRSPIYTQIATSYEGLMTIRAFQYESKFIKQLYRLIDDNNSCKFMYFGVSRLIGMIL
DLSIELLLITMMIAILVFPEKFHGGQVGLVISTLLSVFGSLQYGIRLTAEFETNMISVER
VLEYERLPMEPSWDTIKAGLLPKTWPNLADMEFKNVYLTYPGSIKPVLKNLNFTVSSGEK
IGIVGRTGAGKSSLISVLFRLTEFDGSVIIDGIDIKQLGLHDLRNKISIIPQDPILFTGT
IRSNLDPLTEYSDDFIWSTLKTVNLARTIECMPGGLDAIVTQGGSNLSLGQRQLFCLIRA
LLQRNKIMILDEATSNMDHQTDTLIQETIRAEFKDCTVLTVAHRLNTIIDMDKILLIDAG
QVLEYGEPYLLLKQETGHFKSLVSKTGSSYSNMLFKAAQKSYFIKHPN
>tetur14g02320
MERPQLITKPCRYDEGSLLSKITFWWCAATLRIGLSREPTKDDLYKCPEADEALNAIVQF
ERNWDREIANGKLNNRKPSLLKVIARTYGIETILYGILLTIDDTLNLFQAFLLGFIVRYF
SKDNYSNVTWNQCLYCSIALVSAIFFWGFLRHHVIILTQRQGLRIKTALTAAVYKKILTL
SKAATTKTDVGYILNILTNDLTRFEEVTFSIIYLVLGPLLGIAALIYMIHVIGLASLGLV
IVLVFLIPYQSVTGKYSDKFRAQTAKLTDKRISLMEEMISAIRIIKMFTWEKSFADIISQ
IRKKEIKKIRNAAILKLMNVSIHTSAPRIMVFACLLLHVLLGRPLTPEIVFITISLCNAL
RLPVTFHIGNATGLLAETLVSVRRTQELLLSETRQTKELTRSEKESMVKGSIWMHRFNAK
WDQNSTIMNLKDISFKIHPGELLVIIGSIGAGKTCLVMSLLEEIAVISGSCKVVGKKAYS
PQESWTFAGTIRQNILFGREYSQSKYSKVIESCSLKKDIESFPYGENTLVGEKGYTLSGG
QKARVTLARAVYEDADVYIFDDPLSAVDPGVAEHLFDKCINGYLKGKTRVLITHQLQFIR
RADKILIMNEGESVAFGTFEQLNNVGIDFIKFLKESNDSETENQKQEEMLSIDELYSDET
TKQKPKILNPLKVTNEVEVAKIIEEQLESREEKVTLGSLGSRVYLDYFRAGGNLIFITIF
IIMTFLSQGIINFTDWWISKWSDDSLELSQSYNETTANSDFATYSRPFITRNAYIYLGLM
FSLLVAVIIRLGMNYRLCLKSSETLHNRIFARLLKARLAFFETNPVGRILNRFTRDMGII
DVTIAENLMFMNLDLIEIIGGMILASIVVPIIIVVVLVILVYAWYIRNVYLQIARFIVRY
EAQTRSPVYTQIATTYEGLTTIRAFQYESKFIKQLYQFINENTSCRFMYFGVSRFVGILI
DLSVVGLLATILTVVLAFPDKFPGGEVGLVISTFLTAFGSLQYGIKLTAEFETDMISVER
VLEYGRLPIEPSWKTIKAGLLPKTWPNLADMEFKNVYLTYPGSIKPVLKNLNFTVSSGEK
IGIVGRTGAGKSSLISVLFRLTEFDGSVIIDGIDIKQLGLHDLRNKISIIPQDPILFTGT
IRSNLDPLTEYSDDFIWSTLKTVNLARTIECMPGGLDAIVTQGGSNLSLGQRQLLCLIRA
LLQRNKIMILDEATSNMDHQTDTLIQETIRAEFKDCTVLTVAHRLNTIIDMDKILLIDAG
QVLEYGEPYLLLKQETGHFKSLVSKTGSSYSNMLFKAAQKSYFIKHNKK
>tetur14g02330
MEQPQLITKPCRYEQASSLSKIFFWWCVATLKIGLNREPTKDDLYKCPAYDEAFKATVQF
ERNWDREIKDGKLNSKKPSLLRAIVKTYGIETVLFGMLLTIDEIFNFTSIFLLGFIVRYF
SDNNYSNVTWNQCLICSIALVFTLFCFGLIRHHVFMFTQRQGIRVRTALTTVVYKKILTL
SKAATTKTDVGYILNIVTNDLSRFDELMFSINYIILGPLMGVVALIYMIYILGLASLGLV
IVLILLIPYQAITAKYSDKFRAQTAKLTDKRIKLMEEMISAIRIIKMFTWEKSFADFISE
VRRKEMIKIRNAAILKLMNISVYASASRIMVFACLLFHVLLGRPLTPELAFITLSLCNAL
KVPVTFHSSNAMGLLFETLVSVRRTQELLLLETRKTKALTRSENESLAKGLIFVDRFSAK
WEKNSKITPLKDVSFKLEPGELLIVIGTVGSGKTCLVMSLLEEIAVVSGSCKVVGRKAYS
PQESWTFAGTIRQNILFGREYSQSKYSKVIESCSLKKDIESFPYGENTLVGEKGYTLSGG
QKARVTLARAVYEDADVYIFDDPLSAVDPGVAEHLFDKCINGYLKGKTRVLITHQLQFIR
RADKILIMNEGESVAFGTFEQLNNVGIDFIKFLKESNDSETENQAQEEMLSIDELYSDQA
TKQKPKILNPLKVTNEVEVAKIIEEQLESREEKVTLGSLGSRVYLDYFRAGGNLIFITIF
IIMTFLSQGIINFTDWWISKWSDDSLELSQSYNKTTANSDFATYSRPFITRNAYFYFALM
FSLLVSVFIRIGMNFRICLKSSESLHNTIFARLLKSRLAFFETNPVGRILNRFTRDIGII
DVTIANNLISMNLDLLHIFGAIIINAVVLPVIIVVIPVILIVAWYARRVYLQVARYIVRM
EAQTRSPIYTQFATTYEGLTTIRAFQYESKFIKQLYQCINDNNSCKFIYFGVSRLMGMIL
DISMLPLLITILVSVLSFPSKFAGGEVGLIISTFLTIFQALQHGVRITAEFDTNMISVER
VLEYGRLPMEPSWDTIKAGLLPKTWPNLGDIVFKDVYLTYPGAIKPVLKNLNFTVSSGEK
IGIVGRTGAGKSSLISVLFRLTEFDGSVIIDGIDIKQLGLHDLRNKISIIPQDPILFTGT
IRSNLDPLTEYSDDFIWSTLKTVNLARTIECMPGGLDAIVTQGGSNLSLGQRQLLCLIRA
LLQRNKIMILDEATSNMDHQTDTLIQETIRAEFKDCTVLTVAHRLNTIIDMDKILLIDAG
QVLEYGEPYLLLKQETGHFKSLVSKTGTSYSNMLYKIAEKSYAIKHLTQ
>tetur16g03480
MVFESFCGHSLWDPEISCNSYRPMFSPCLTETVALWFSTGFLWIGSPIAVYGAFKAYKPR
LPYTKRLVIRWTASLALCVLTLYELISVNIRSSNGFDIYPYQKVSAAIRLISFCMTTVLL
VVYQRKGIHSSGLLFVYWLLMALTMSINYWSLIDANNNRNLKRWHVDAEDFTIRTIQLSL
IWILLVFNCFVDTRKTLNSTDKQTIQIESPYESASFLSYLLFSWYDSMALLGFKRTLTSP
DIWPLPSEYKSKPIDSEFYRLIAAGTKYTFTDSSKASKANGEQVEKLDLKTTKTMKLSLL
KILLKGFWPYFVLSGLFKLVSSVLIFSNPLFMDYLLTFVKATDKPAWHGVFIALGMFVIT
FISSMFDAHYEFLIQTTSMKIKSALIASVYQKTLRLSSAARQSYTTGEIINLMAVDLDRI
VEYVNIMNYLWFPPIQLIIAIFFLWRQLGVASIAGLAVVVILIPCNGYVAHRLEVLEDKI
LTQKDKRSKLMSEILNGMKVLKLYAWEGAFGDRVTAIRARELKYQRSDAFWETGIYFAFD
CLPFLMNLVNFATFALLSSSNILDANKAFVSITLIGILQDPLAFLPMVIAYGANFVTSLR
RVNEFLQCDELDPNTIDHEPAHETPIKVENATFCWSYGDEPIISKLNLSIERNKLVAIVG
TIGSGKSSVLSALLGELYKKEGHVNVHGRIAYVPQSAWIQNATVRDNILFGKPYDKEKYE
NVVEACALTADLKILPGNDQTEIGERGINVSGGQKQRISIARAVYSDTDIYLLDDPLSAV
DSHVATHLFDKVIGPNGLLRNKTRVFVTHRLTFLPQVDEIIVLKDGKIYDHGSFDELMNK
KGTFAEFIDQYMCEVEEDDDELMEPSLIDKSADDKIARRGSNRSTGSGSKLVRTLSSFKR
SSTISHIPKKEKLLKKEPEESKFKLIEKEEAEQGSIKMKVYLDYFSAIGWLAVLGTIAFY
LCVSVLDFGTNLWLSAWADDASIPGSSNNTALRNKRLGVYAALGFGNAISVLASVIICNL
AVLKGATLIHNQMLNRIIRAPMSFFDTTPAGRILNRFSKDIDIADSVIGHEFQLFLSQFF
RLIVAIIGIVTGSVYLLIVLLVLGFVYIFIQKIYIASSRQLRRITSITESPIYSHFAETI
NGASSIRAFNSSDRFIEECYNRVDTSNRSFFLSIGASRWLSIRLEFLGNIVVTLAVILVV
STRDSLSAGEAGLSISYSFEITSLLSYLIMSISNIETNIVSIERCLEFTRTETEAAWVNE
NKRPTQKWPDRGEIIFRDYSTRYRPGLDLVLKNIGVTIHPREKVGIVGRTGAGKSSLTLA
LFRLIEPANGMIIIDDQDITQFGLHDLRSRLTVIPQDPVLFSASFRDNFDPFQKHTDQEI
WTALEQANLKQFVDNLENGLDYEISEGGENLSVGQRQLVCLTRALLRKTKILVLDEATAA
VDVETDELIQETIRREFTDCTIVTIAHRLNTIMDYDKIMVMDKGNIIEYDSPSSLLANEE
TEFYSMAKDAKIV
>tetur23g02452
MVRLRSIIYKKSSYEQANVFSKFAFWWLVKFFVEFQDKKLKTSDLEKCPKNEESERIGDT
LERKWNEELRRAKESGRQPRLGLAITRTFGLRYSFTFILLALSTACSIIQTLCMGSLIND
VYTLTLHDVKPEIVKRRIYLAGIGVIVTQFLGSFVQNLYLFLARKFGIAARVACSVLIYR
KSLRLSQKALGQTTVGQIVNLLTNDITRFDFASEYPFYLIVAPIQALVCIYIMWPLLGIS
TVVGLAVFLFYVPFQSIMGHAFAKLRLWGALRMDERIRLMNEFIPAMRVIKMYAWEKSFA
GLVDRARRREINCVRCAAFLRGLNLGLGTVAEKLIMFVTLVTFVLLGNRLTAETVFVSMA
LIRQLQQSITVFIPAAITMGCESWITIGRIAKFLLLPERESSEPIGRSISSSKETKVVFE
KVSASWKDSPDELCLQNISFDISRGQLMAIVGTVGSGKSSLLMAILGEIGIVTGKSEVRG
NLSFACQQSWIFEGSVRENILFGRSYEEERYKRVIEVSALERDLSILPMGDETLVGDKGT
SLSGGQRARVNLARCLYAKADIYLLDDPLSAVDAPVAKHIFEKSIKNYLGDKITILVTHQ
LQFVKSADKVLLLKGGKQICFGDYNSFLKEGSEFTSSNKILQLESQDDSNIARPPIPLLR
RLSRQSSRLSDITAGSVMTLPEMPDEPPVAPDDDSDEIPLADQTIQELAGVRGSEHPLWT
YFKAGIHPLLFPLLAFYVIGAQALIGFVEYYFSLWSDSEERKARAADEAAELGLNDTDAT
FKPINFVDRFTQDDNIYFFTVLTIGIFIWCLTRNIAFFAVCMKASVKLHDRLFKAIVRAP
IGFFDTNPIGIVLNRISRDMGFIDDFLPSSLFDTIYIFSNNLASIVLMAVVNPWLLLPAF
LLLIACVFVRSRYVNIALDTKRLEGVTKSPVFSHLSTSVYGLSTIRAFRAQEKFKMIFDM
YQDEHTSAYFTWLASTRFFVAAINGLLVIFTGLIVFTVLIALDSLTGSSVGLIITSTFGI
ASLTQWGMRQLTEVETLLTSVERIDELQYVRPEAELEATFDKKPPPNWPQQGQITFRHVF
LRYDPAKPPVLNDLTFRIEPGEKIGIVGRTGAGKSSIMSALFRLNEPEGHIYIDGIDIST
IGLHDLRRKISIIPQEPVIFTGTMRYNLDPFSLRKDAELWDSLEQVQLRKPVNDMGGLDA
MITDGGSNLSVGQRQLVCLARAILAGNKILVLDEATANIDPTTDELIQQTIREKFTNCTV
LTIAHRLHTIMDSDKILVMDAGQVVQFGEPADLIEDKLGHLYPMVQATGGRTAESLVQIA
MKNRRRRESITESAGHNDCCGIDS
>tetur25g01780
MILEKYCGHLLWDKKLAWDTSSPILSPCFSETLLLWFPSFAFFFAVPFVILSSTKSSKLQ
LEWTFKLVFKLILSLTLIISNIYELISVGIQSRHTKQTYPYQYCSPLIKLVSFTTATYLL
LLCKRKGIQSSGLLFIFWMSMVIQSSINYWTVIATLLSLVPLPWTYGQADFTLKTLQIVL
ILSIYLLNWSSDSLNTNCLHIKSMSPYASSSFLSRITFHWYNSMAYLGYRKTLESKDVWS
IPEQYETSNLEATFDNLLARGQSIAIKSKEGQKQQTQTTGLKYNLFGEFVKKFWPWLFLC
TFFKLIASLSAIASPQILDFMLTFISSDDPTWKGIILVKALIISAILQSIFDSQYEFWIQ
VTSIKIRSALISVIYRKSLLLSGEAKRNYKTGQIVNLMAVDVQHIVDCVNMVNIIWIIPI
QLTIANLLLWKQLGVATVSGIICMLILIPLNLLVTNIIKKIQAKIMSEKDQRAKLMSEIL
NGMKVLKLYAWEKVFADLIVMIRSREIKNLKRQAIWSGIPVFLFLCFPFIVMNLATFTLI
DSNNILTANKAFVSLSLLNILRHPMGMLPMVVSHIANFIISIKRINAFLKCEELDSQTIK
HDTNEETPITVKDATFCWSTQDEPVLHSINLSVGKAKLIAIVGPIGSGKSSLLASLLGDL
HKVSGSVNVYGKVGYVPQLAWIQNTTLRDNIIFGQPYCKAKFDQILDACALRPDLAILPA
DDLTEIGERGVNLSGGQKQRISFARAVYANCDVVLLDDPLSAVDVHVASHLFNQVIGPNG
LLKDKTRLLVTHRLSFLPQVDQIIVLKGGKISEMGTYNELLKQKGEFSQLVLNYLVNDDF
NCGNLSEDFDDNINKTMYLNEPRVDSSISQIALDYDRISQDSCEYHIANCFTNRNEFENN
KMAPQFGNKLEIDSINRLKQVIKNLDSKDLLKVPGQLIEKEQAEIGGVKWRVYLNYFKTV
GFGLISCSVGLFIASNGCNLGANLWLSKWSEDYLDSSKANDTSMRLSRLGVYSALGALDS
IFFITNAIILNFAILNGAVKIHKRMLQNIIQSPMAFFDTTPMGRVLNRFTMDIDVADYRI
SMSVRFVFNNMISSLTSIIGIVIENGYVIIVIAIVFCVYLILQKFYLASSRQLKRIQSIT
RSPVYAHFSETITGTTLIRTYGMNDKFIEQCYQKVDINNSCVFLNAAAIRWLAIRLDFLG
QIVVAAVAIFAVLSRNTTNQGTNGLALSYALLITQALNYMSFAFSLLEIDMISIERCLEY
TELESEADWINYTNRPSDFWPHKGEIVFKDYSTRYRPGLDKILNNINLKIKATEKVGIVG
RTGAGKSSLTLGLFRLIEPCTGMISIDGQDICTVGLHDLRSKLTVIPQDLVLFSASFRTN
LDPFNRHSDSEIWKVLEQTQLRQFVNSHPSGLDYIVAEGGENLSIGQRQLFCLARALLRR
SKILVLDEATAAVDIETDKMIQSTIRREFADCTIITIAHRLNTIMDYDKIIVLSEGKLIE
YDSPANLLADVDSKFYSMVQEAQLL
>tetur40g00010
MVLTGYCGYNSSDLIEQWNSDSFVISPCFCDTFLLWIISLFIYLSIPFSVSSLKSTDSCK
KLPWTLLVISKLIIGSILIISSIYELIDSLIEIKNDQVVYPTAYVTPSIKLSTYILALWL
IWYYRLKGVHTPVSLTIYWFLMTIYSVFNFYSLIVTLNHHDEFIWSFDKTDIINKSLQTS
GILCQLFLCCFPDTKREIFTKEIENECPYESSSFIGRLFFSWFDSMAIRGYRKTLQESDI
WNLSEENTSLAIERKITAVEAKFNQDGQKKNQVNILKILLKSFWPTLLLGAVCKLFSSLL
VFASPQLLDALLSFAVSDQPVWKGYIIAIAMFVSSLTQSIFDSQSEFWTQTTSIRLRSAL
VAKIYKKTFKLSNLGRRGYSTGEMVNILSVDAQRVMDYVNIVNILWSAPFQLGITIYLLW
RQLGVSSIIGLSVIPLLTPFNYFFSTRYRLCQHTLMKEKDSRAKLISEVLSGMKFLKLYA
WEGAFGDIIAAIRRNEIKYLKSQAIWMEGISIAFTSIPFLVRSFIVSFTTYILIDKNHIL
DANKAFVSISLVYLVNMPLGMLPIVVTYGASFMVSLKRINKFLAEDELDFESIRHDSDSS
TPIKVKNATFSWSPDEEPTLKDINLEVEKKKLVAVVGIVGSGKSSLLSALLGDLHKQHGF
VNVYGELAYVPQSSWIQNATVRDNILFNEPFLEDEYDQIIEACALTPDLKILAGGDLTEI
GEKGINVSGGQKQRISIARAVYSNSDIYLFDDPLSAVDAHVAKHLFDQVIGPKGMLKNKT
RLLVTHRITFLPQVDEIVVLRDGKIYESGTYSELMAKKGEFFDYIVQYLTEREEELDPEE
KDFVKALDPEIEKKLSLTRSVSTSGSLTSSIRRRKSRSSLIRSSSVVSKKEEPDSKDDKS
KLTVAENTEIGSVNSKIYFDYFMVIGVKACAATLILIAALHLVGVGSNLWLTAWSEDSLD
RFNSNNTALRNKRLIAYAFLGTGQTILTFVSRMVLSISVINGACWIHEKMLSRLIRAPMS
FFDSTPTGRILNRFSADIDAADTSIGFTLNTLVYQLFSSIAAIIVISMETPLLLIVLLVL
GVVYIFIQKVYIASSRQLKRIDGVTRSPVYSHLSESVTGSSSIRAYQATDRFTHKIFKLV
DVNNSTSIANLAASHWLAIRLQFLGNIIVTSTVIFAINARGSLSPGKTAFTLSYASQITG
ILSTLVHAFSNIENNLVSVERCLEYTKLPVEASWINPTHRPQKDWPSKGNITFNKYSTRY
RPGLDLVLKEITCCINSNEKVGIVGRTGAGKSSLTLALFRLIEPIEGTIKIDDEDITQLG
LHDLRSRLTVIPQDPVLFSGSFRRNFDPFEKYADHEIYNAIEQANLKDFVASLDNGLDHE
VTEGGDNLSVGQRQLVCLARALLRKSKILVLDEATAAVDVETDELIQQTIREQFKDCTIV
TIAHRLNTILDYDKIIVMDKGQIIEHDSPENLLKNDKSVFYSMAKDAKLV
>tetur05g06640
MSAVLSKLREFSDNHTIPHHQFTRVASGLIFALYFYKFGTPVVSKLVSSCQAKAQFIQEK
ITGLDSFNDDGTVKDQDLLNSISYRPSTKSQNEKSKPSEDYTNFGIRDGSILDIVMDTIV
KSLRQFQALTGFNVTFIIQLVKLIRIMVPGVRTVEVALLLLHTMSLVSRTFLSIFVANLE
GQVVKYIVRRDVVNFASMLTKWLLIAVPATFINSSIRFLENQLALAFRTRLVRYGYELYF
KNQTYYAVSNLDGRLENPDHCLTDDIISFSQHCAHLYSSVTKPLLDLFLITYTLLKMSQQ
MGSYGRYGGYGQLMNAVAIISTHGILRWISPKFGSLVSEEARRKGFLRSVHARVITNAEE
IAFYGGHLIELNVVQRAYKALAQQMNVIYNQRLWYIMFEQFLMKYVWSALGMVNIAIPVM
TGKGSSFAKQDGVQQNDGGYDHEDISERTQYMTTAKNILIAGGDAAERLMSSYKELIELT
GYTKRVARMFTVFEEVSQGKYKKIGTESSKKRGALPPDVCFTAEGILAQKGIVIQVEDYI
ELTDVPVITPNYDVIVPKLSFKMTRDMHLLITGPNGCGKSSLFRILAGLWPIFGGKLHRP
STKEMFYIPQRPYMSLGTLRDQVIYPDCIEDMKRKGITDLDLEKILSQVHLDYLIRKDES
WDRRADWKDTLSGGEKQRIGVARLFYHRPKYALLDECTSAVSIDVESKMYQLTKDYGINL
ITITHRPSLWKFHTHLLQFDGSGGWRLEPLDTNARLTLREEKQKLEEQLDGVPNIQRRLV
ELCSILGENSEILAREKSNSSGSSDEERPGSPKSDVFDSQSQPESTMSD
>tetur35g01360
MSILSKFSIPNRSKITRNQWVLIVGSSLSLTLWTCSVLSRGKSNRKSKNLDDQPLFLEKD
GQLSRPKTENLSKTMAELKVILKMIAGGKEYAYGFGVIVILIVKTINDLWLMSNGTQIEA
AIITANLSKLKSNLSAFFLAMPTLAVTNNLFKYFLNQLRLNLRHKLSIILYDKYIDGLTY
YRINVFDDQCRNLDQLLTSDVEKFCNTLVDVYSNIAKPLLDIFTLVYRLSVSYTGFKTPG
AMITYLLVSGTILTSVRRPLTRLTIKETQLEGQLRYVHSRLIANCEEVAFYQGNNRERLT
LMSALNRLKNHLHNVAIFKFNIDFLDNLIARYFAVVVGYLSLAIPFFSNSMPGTTQDRLE
AYYKSGRMMVRLAESIGRLVLAGRDLSRLAAYTQRVTQLMRSIEANRRSLSTSKRCNSMF
TAGAGVIQLCDITKPQIVFDKVPLCTPGGDVLCKSLSFTIKQGQNVIVTGPNGCGKSSLF
RIIGELWPLCGGKLIKPPNNRLFYIPQKPYLALGTLRDQIIYPDTVADMKRKGVSDSDLI
TLLAKVELTYLLERDYNMDSIHDWAEVFSGGEKQRIAIARCLYNRPLFAILDECTSAVSV
DVEQRVYQYLTVETGCTLLSVTHRVKQLQQFHQFALKFDGCGNCSFEEIEEDSVLV
>tetur30g01400
MAGRGPAGGDTQDKLTRIAIVNNDKCKPKRCKQECKKSCPVVRMGKLCIEVTPNDKIAKI
SEELCIGCGICVKKCPFEAIHIINLPSNLEKATTHRYGQNSFKLHRLPIPRPAEILGLVG
TNGIGKSTALKILAGKLKPNLGRWGSDPPDWSEILTYFRGSELQNYFTKILEDELKAIVK
PQYVDQIPKAVKGTVQFHLDKKDEMKNQNEICDMLDINQVIRMRNVEDLSGGELQRFAIA
MVCIQRANIYMFDEPSSYLDVKQRLKAAEAIRYLITSDRYIIVVEHDLAVLDYLSDFICC
LYGVPGAYGVVTMPFSVREGINIFLDGFVPTENLRFRDASLVFKVSETAAEEEVRRMCRY
EYPTMVKKMGDQFELNVKQGTFTDSEIIVLLGENGTGKTTFIRLLAGRYAPDSGEGDVPT
LNISYKPQKISPKSQGTVKNLLFDKIREAYCHPQFQAEVVKPLNIEALLDQEVINLSGGE
AQRVALVLCLGKPADVYLIDEPSAHLDSEQRLVAAKVIKRFILHSKKTGFVVEHDFIMAT
YLADRVVVFEGEPGVKTYANSPQTLLGGMNRFLELLNITFRRDPNNFRPRINKLNSVKDT
EQKKSGNYFFLDDL
>tetur20g02610
MPSDSKKKREAKKKEQAKAREGTKKADAPQTNGVTNSGKGDDGNYEEEIIKKIERDMDLN
AEYRSCTGVLGVHPRSRDIKIDNFSLTFHGCEILTDTKLELNCGRRYGLIGLNGSGKSTL
LAAIGKREIPIPEQIDIYHLTREIPPSNKSALEAVLDVDQERARLEKLAEELIQNDDEES
QDQLMDIYERLDEIGADKAQAKAAYILHGLGFDKEMQAKACKDFSGGWRMRIALARALYV
KPHLLLLDEPTNHLDLDACVWLEEELKTYKRILVMVSHSQDFMNGVCTNIIHLYSLKLHY
YGGNYDAFVKTRLELLENQMKRYNWEQSQIAHMKEYIARFGHGSAKLARQAQSKEKTLAK
MVAGGLTEKVVSDKTLTFYFPSCGGIPPPVIMVQNVSFRYKEDGPWIYKNLEFGVDLDSR
IALVGPNGAGKSTLLKLIYGELVPNDGLIRKNSHLRLGRYHQHLHELLDLDLSALDYMLK
AFPEVKEREEMRKIIGRYGLTGRQQICPIRQLSDGQRCRVVFAWLAWQVPHMLLLDEPTN
HLDIETIDALADAINDFDGGLMLVSHDFRLISQVAKEIWICENQTVTKWTKGILAYKEHL
KKRIMKENARPE
>tetur29g00620
MSDRKTKRKEKLAKQLEEQMKELALENSAFSVSTSNNQNAQAIDNAIKIENFSISAGGKE
LFVNASLNITFGRRYGLVGPNGHGKTTLLRHMAEKKDLGLPPDLHVLLCEQEVMADETPA
VEVLLKSDDRITKLQKELEDLQNADNPDQDRINEIYTELNALGADSAEARARRILAGLGF
STKEMQDRPTKNFSGGWRMRVSLARALFIEPTLLLLDEPTNHLDLNAVIWLDNYLQGWKK
TLLVVSHDQSFLDNVCSDIIHLDQKKLYSYRGNYTQFKKMYVQKKSELQKEYEKQEKKLR
ELKKKGTSGKQAEKSVKEQQSRKQGEVQVGELIQRPKDYIVKFRFTDPTPLNPPILGLHD
VDFAYNRNGPLLFTKLNFGVDMSSRIAIVGPNGVGKSTFLKLLSGELEPLSGELRANHRA
RISKFDQHSGEHLNPEETPTEFLMRIFNKTYQEARKQLGSFGLVGHAHTIPCGQLSGGQK
SRVALCEMALKGPHILIMDEPTNNLDLESIDALADAINKFSGGVVIVTHDERLIRETECQ
LWVVENKTIEEIDGDFDDYREELLNALGETVNNPSISAKLAGAI
>tetur32g00490
MSKTEDIINLNFPLIDEDVSSYIFNVLKEGKNEFHDREDIFECLGEVFMDVTNGVKKEDE
IKDICDQLLQSLHIGEEKSKKTSNGTGPDGHRALPKSILLGEMLSNMTGNLEEYKSIWCP
QRELPSQVDQKKLEKAEAKIKTKQERRDAAEGTTTIGIVVPGLQTNKEASANQMINRRDV
KIDETGRCKDIRIENFDISFGNKLLLSGADLILSYGRRYGLVGRNGIGKSTLLKMISNGS
LIIPKHISVLHVEQEVVGNETSALDAVLECDLARASLLAEEKRLLAIKDGSEDVNAKLEK
VYADLNATEADKAPARAASILAGLGFTETMQRKATKEFSGGWRMRIALARALFSKPDLLL
LDEPTNMLDMKAIIWLENYLIKSWTSTLLVVSHDRQFLNSVPTNVLYFHNQRIDPYAGNY
DNFVKVKREKMKNQEREYESQMDFRKHTQEFIDKFRYNAKRASLVQSKIKMLEKLPILKP
VEKEEKVVLKFPECEPLSGAPILQLDEVSFGWGDGEDVLHKISLNANLQSRICIVGDNGS
GKTTLLKLLIGDISPRSGERKAHRNLKIGYFSQHHIDQLTMGQCSIEFLASKFPGKPIEQ
YRSYLGKFGVSGDLGLQPIESLSGGQKSRVAFAVMALANPQLIILDEPTNHLDVETVEAL
GDAINKYNGGVMLVSHDETLIQMVCKELWLVKNKKVLSLEGGFEEYRLLIEKELEDVK
>tetur01g16280
MWDDRESRKYVAPNGNNNNKDSPMNSPSVMSQWPGGGYGNRGYDNTEDLHAWSIYRQNLN
ADLSESAIGINKSVNGERPFGNFQLKETTVKNILNHPKYGPRLRNHDPATYLRYGLPRVK
VSQSDDPDLLRGDLEESIISPSAVHQSHHHPHLANHSSSHLNSHLHSNQLYRGKRSQANL
LLSSSSANSPSNNKYSGLIHSSPPYMTANGKAVSETDLRFPSSNHNNKNNNNYHTRDQMA
NGNGYGLNGKMGKTNGYIHSNGEDMIDTELPLSNGLSAPSSSPKNPHLIVRGLYYELDKT
STLRRICGAQRTKSRILDNISFEVKAGEVLAIMATSEYEGTSILEILSDRYNKSRGTVKS
EITLNGIFMTPAKLSQVSSYVGQDTDLCPNMSARQTLLFSSLVQGPAKKNTFDTKKRTNA
VLEELGLSEVRHTSVADLTEAEKRRLLIGQALLLDTDLLLLDQPTKGMDIFDSFFLIEYL
RQWALISGRCVILTIQPATYEIFTMLSQIALVSTGRILYFGKRKDLLTYFSYIDFPCPTY
KNPSDYYLDLVTLDNLSSEAMLESSQRIENLVDLYSNRCSNAVSLPGPPSVAPPPVRRAH
MTIMFLALWIRALIFTFPYNVIHLFRNLLLAISLSICTGIIYWHIRIGREQEHLWDRIGL
YHTILTIMPIPLFLVEIHDAHKEKNYVLNEVKMQLYTKPLYVFSKILYTLPKATLVFMGF
IIPVSSMAGLQNNLLLYLVILLGYLHMIRMIALSMAWSFDRRSTASLAFGLIFSILTLAA
GTTFHYKDLSVITKWLHSISPIRYTHEVLIGWEFHNNYTTGSSSIVPLAYQCTHNPIIQQ
ENAILIKADCGFQQREHILRWFNYKTSGSDILRLISQPFIAYAIVFAIFLIIGSLSFCFI
ANKKNRRNRDSPTSS
>tetur01g16290
MIELIGVSHTGPIVPPNRATIWSKLTGSLAKGLILKDVSFEVYSGEVMAILGSKGSGKRA
LIDVIGHRVTGQGSTKGQILLNDVPLTLRLFQEQCGFVSKRTQLIPGLTVRQSLQYMANM
TMKTSQTMKKTRIKQVLADLALTGLANRKVDTLSLPEAKRLAIGLQIVRDPLLLVLDDPT
SSLDPLNTYFVISILSNHVKKYGRIVILTMDKPRSDIFPFLDRVTYLCLGDVVYTGSTRM
MMDYFRSIGFPCPELENPLMYYLCLSTVDRRSRDRFIESSSQIAALVDKFKVEGHEYRKY
SGSPAAINGAGPLSPSIPLTAYGRASTWNVTMALMGRQFSSLFTWTNIARRIFVLPLFFL
LLYIFILPKLPSQQQSFQTRSGLFLNCITVINFVTPALTAYSFAPHRNRFYEESSRLSLY
RGPLFILTQILTSIPYNLITIGICGSIIYWAAGLRYDAYYLERWGLFTAILWAVHTFAEQ
HTVAFLCFIKSPFTASVTSSTFLNLYMVFGCAFLRSTLSAPEWMSYLEFANIYYYAYWSF
SFLEFHDNDALTQAPALSPTTGLLEECPMNVIPGKCLFINGTHFLSQRYKEGIDASKNLL
PEWSLTHYKNYALNLVFILSSYALNTIVYIIPIPGSIKSKFRD
>tetur02g11400
MTSIVPESVDSTLTKIETPDEKEEINSSGEGDIESHINCDVNEEENDQINQVERNNIINE
RESNKMTSPRIFDVLKITPDKGSTNGLINGTANDTADHHYAPQNHSGTIEVSMEESKSFT
ISWNQLTYRVKMSTFEKVINKIRGIKYTTDSRTILRSVQGSFSGGMLTALMGPSGAGKST
LLECIAGMRIKGLEGKIRCVGRDKISIAFIPQHDHLYGLLTVREALMYASELQHSRKING
VKTNLNKTDHMNIVESILRQLNLDTCADTKIERISGGQLKRVSIAQELVSRPDILIMDEP
TSGLDSSTCYQLMEMLSDLTSSSPIAIVMTIHQPSAKVFNMFHKVYMLSRIGKFIYEGSP
DGVVAALGLVNINCSQFYNPADLLVEVASGDYGTEVIHSMAANVDNSQNNSNSGPTWLAR
SLPLINSHGGEVTKLSPIEESEDLSSLNACRVRPVAPFTQHFLILLSRQFLVMVRDPLLG
VLRFVFAFNIALTLGTLYRGIGVYDGCTPDISGKADLDHIDEVKDAIEEQVRSTQDNIGS
LYFLLLYSCLANLMPMAVAIPMEIKIFAKERYNGWYKTSSYYMAKGIAEVPFIMGTNLVV
VTLQFLLTSQPWSRYFDTLLVYFLVSIVAQTHGIMCGAFLMNNIVASVFTAPNTTVPLIL
FSGFFIRQKAMPIIFRYASYCSYLRFGFEGFMTAMFGFNRCDPKLTRAMVNARNQLGFFL
NTMFRMARFALAESNDEPEDLRLKNQTNDLTRNILHGIGGRWFNDENQSGAMAYYDLDDS
HFSRSIYALIITLVIGRVLTYYILKWRGNLQ
>tetur03g04350
MTIHDKSMENYLMNSSSTIDLSDSFTVTWSSLTYRCYPTAMQRLTNSVKGDRSTFGCKTI
LQNCNGSFRSGRLTAIMGPSGSGKSTLLECLAGVRKVDQVDNIRLHGPISHVSLSFIPQQ
DQLFERLTVREVMTYAARLHFVSRQKTDYGKIKTEIDQILTQLNIFDCVDQIIENLSGGQ
KGRLSIAQELIASPEIIMMDEPTSGLDSSSSYSLIELLVKLASSLSIAIVITIHQPSARL
FNLLQDVYMFSYNGKFMFEGKPDQVTSTLNAVGIKFDSFNNPADVLLDVANGEYGIEVIE
TLTKKVSNKNNQSYPWKKDKPLASCLMNYRGAFKDHLCILISRQCLISIRDRLSILLKYS
VAISLALLVGISYYNIGKSDGCLTEQIRTWLNLDKIGRLFERITESSNKTRDHVGAFFFL
FVFISITAALSPAAALPFYAKAIRKECSNNWYGRTSFIVAFIIADLPFLILSVTLSYAIF
FILSNQPLDRFFSSLFIYILAAMNTQARGVIFGSLFIDNMLSSVLLSPNSTIYDTLLSGF
LIRIKELPRILQIFSSISFARISMDGVIVAIFGFKRCTIDLSNAIEVTLNRMIDFLDTNF
KIARITIQRWTSEYELQALKNSTDSIANVFKDVYKSHLDESADSSVMRQFNLTDSIYTEC
VCKLLVLCLITQIFAVIAFTWRGCRKK
>tetur04g04550
MDSHKLVHFSETTDKLINHNEQLIKFQDKCKNDFSIDWFNLTYRLYPSPLNNLIHRFKRK
KRLTGNKTILRDLNGTFKSGKLSAIMGPSGSGKTTLIECLAGIRVKGVEGDLRLTGRSRV
TKAFIPQEDILCSQLTVREALMYSYGLKVGSKLIGKRPYSTLPDYVKEASITIGHLAHQL
NLTDCFDVRISSISGGQKKRTSIAQELVSKPDVLLMDEPTSGLDSSSCYQLIKLLQRIAS
ESSMAVIITIHQPSSRTFNLLQDVYMLSFNGKILFHGLPNQVVPTLTAVGVKCDVFNNPA
DLLNEVAYGEHGYDVLDKMVNKMDANFNPYKYSDNYTNHLNNVKPNGSVHLFSRPLLQSY
FQSEASFLSQFKILMSRQLKLCFRNQMSSTVRIVIAIQAVFVIGLMYPNKGLADGCVPDL
SHIPISDIKQIRGSIEKQIVDSKDNVGSLFWLLFLICLANMMPMSAIIPIDTKLFCKEFA
NGWYRIESYFIARNLADLPFILLCDFISVTGIFILTAQPMDRYNSALFIYILVSFNAATH
GTILGTVFMHDIMSAVFATPNTLLPFILFSGYYTRISGMPILFRFISIISYPRYGFEAFM
VAIFGYNRCKPEGAQSLVHARDEMNNFLDTMFQIAQTSLKDWHNTEDFSSLKNQTINFTN
EIAESVTGPWFNENNRSGLFNYFDIQDSDYNSSVLSLIISLIVGQLIAFFITRLKSKSTR

>tetur05g05440
MVKVYLISGSTSNDKANRKSNNSEKPKPSHFSVTWTNLNYHVAASTVDVILAKLVGETVQ
NTRYVLQNFNGSFKSGEMTALMGPSGAGKSTLLECIATLRHKNRTGMIQVNGRSKVSIGF
IPQKDHLYEHLTVREAINYASRLQNSRILGLDQEEEERKKSNPNETLNEPKSPSKVDHKA
ITEALLADLGLFVCSDTRIGSISGGQLKRVSIGQELVSQPDILILDEPTSGLDSSSCLQM
VDLLYTLTQKSKPIAILMTIHQPPARIFNLFHKVYMLSIIGKAIYEGSPKDVVSTLAKHN
IQCSQFYNPADLLIEVASGDYGLPVINSMASSMNLSHQGTLPILPLPSADTFPMEKALVK
PITPFWTHFWILWQRLTLLALRDPMMSALRLIFAFNAALSISLVYADLTQGTGCPPKPPS
ISSIIDGNGLSSFKTSLDESKKQTHEVVSSFFFILLYTTFGAIVPTATTYPLEILVFQKE
RYNGWYSPMSYAMAKLFVDVPFIFITNLMVMSIFFALTGQPFDRFWSAFIVFFLLGLISV
SHGSLVGIIFRYNVVASVFAAPNSAVPLALFSGFFIRLKAMPAFFVLVCRSCYFYYGFVG
YVTAMFGFDRCNQKEMAKLFRLRRDLSSYLYQSIRIAEITMKEDEDAFNKSRTMMLVDSI
VNGTAGDLNEIDEDNIKSGPMIYYDFVDSDYFVAIAGLTITFIVLRVGCILLLNRLATFK
N
>tetur06g05430
METVRNIIAQKSKLFEKSKQSIFWIQSTRPQDSLKGPIDLSWINVSVYSNQSYFNQFIGN
LQTKFNLPSKGIQPHQIINDISGEAKHGNILAIMGSSGSGTILLNGKPSTVERITSCSAY
VQQDDIFLANLTAREHLMYQAKLRMSPDTSQDAIIKRVEEVILELSLTKCADTIIGLKGS
KKSISGGEMKRLAFASEILTNPSILFCDEPTSGLDSYMAYNVVSLLKSMANSKRTIIITI
HQPSSDIFALLDQLLLISEGRLAFIGTSADALKFYSSLGMECPSNYNPADFFIQKISISP
GNEQDDLQMVNMICDEFIESSYGQSLKKRLTQSTSIVNSDAYQSMFGHSLVYRSTYLTQF
WVILSRSFLCNWREYSVTSTRFLETIALSLIMGFIYLRQEYNQESIMNITGALFMILINN
TITPAVSVVNTFCHELPVFVREHNSGLYRVNVYFLCKTIAELPFFLILPSISLTICYWMI
NLNPNGTRFMVSLACIILVTNVSTSFGYLVGCLCQSLNAALSIAPTAISSLLIFAGLPIN
QRSIPKYIAWGKYLSWPYYGNEILVVNQWKGVKNISCPYWLNNRYITSTPYGHQIIDCTV
TGEGVINKLSFSVGNVNFDFAMLFVLIVAFRLTALLGLHHRARSFR
>tetur09g01930
MLTAEEQIKENSGNGFQRFFTDLNKSSSDEIDSIELTDCASCSSEDLSSSASNFKPTTLS
WNNLNVYSKGSSGLTDYFRKPKEPVHIIKKVSGQAKPGNLLAILGASGAGKTTLLNVLTG
QNLNKLAIEGQVSLNNEPITIERLSSCSSYVQQDDLFFGVLTVREHLRFQLKLRTTFSMN
ASQINKRIDQILEKLGLMKVAENRIKCGSSGERLSGGELKRLSIATEILTDPAILFCDEP
TSGLDSFMAQTVVSVLKSLANEQRTIVCTIHQPSSEIFKMFDQIMLLAEGRVAFLGTADK
ALDFFSQLGFKCPSNYNPSDFYVQQLSIVPGNKEQCLSKVNMICNSYEASDYHRDLRSEL
KIVSEATFEAISGPAKLKQYSKPVQIDIFSQFNLLTHRSALINFRDPMLTTSRIASTLFC
TLLVALAYWGQDYNQEGIMNINGAIFLSIMSGNFSGIYLIIGTFCNEMPLFLREHAAGLY
RVSIYFIAKMASDLPYFILLPIATWSICYYAIGLVNDFDTFLIGNAVSIILMLAAAGFGY
FISSISTSLIVGLEVASPLISPLSLLGGTFVNNRTIPKWINWIKYFSWFYYSNEILTVNQ
WRDVTHIDCDFETPVPSSIVRVLPEVSKGTLPTGQGCLVNGKQVIASVGFKESNLKLDYW
MLIFVIVIFRVLAYVALRGRVKLQR
>tetur09g02000
MSQDGEAVIPIESSESKQAGRYFENPAFIEDEITSSGNGINNNDISPSNDAHFKPTTLSW
NNLNVYSKGSNGLVSCFGKKKESVHIIKNITGHVKPGNLLAILGASGAGKTTLLNVLTGQ
NLNSLTIEGKVLLNNEPTTIQKLASCSAYVQQDDLFFGVLTVREHLQFQLELRTSVPLTP
EQRRAKINKLLETLGLMKVAESRIKCSSTGQRLSGGELKRLSVATEILTDPAILFCDEPT
SGLDSFMAQSVISVLKSMAAARRTVLATIHQPSSEVFEMFDEILLLSQGRVAFMGKSQDA
LSFFSQIGLQCPQNYNPSDFYIQKLAIVPGREEECKRNVEEICNKFSESQFAARMNKFDK
EIVQTDDGYSSKIVFSYKRGFFMQMFLVLWRSWLTNLREPLLTSVRIAQTIFISLLLGLI
YWRQEYNQEGIMNINGALFILLANITFTNVFAVVNTFCLELPIFIREHNNGLYSVSVYFI
SKTLAELPYFVLLPFAFASITYWMIGLYNNIEVFILAAFVLTLIANVACGFGYFISTISK
SVTMALSLAPPFMIPLMLFGGLFLNNKSIPVYLAWIKYLSWFYYGNEILVVNQWRKVTNI
TCDIPETFTHIGSMLGNMSLPDDLGDVIPPGLGCILDGKGVIRKLNFDEDNITRNFIALG
VLLIGFRILAFVSLSVKARLMR
>tetur19g01160
MPSKNSVELNLLDKSKPITVLPAKQPQITDQDKDAAIIIDNHQIDCTLSWTDLSYVIPRD
SQFVHLVKQLVSNKSDGRSKCILHPQSGSIKKGQMIAIIGRSGSGKSTLIQCLAGCKEKN
RSGQIQITLNSQQNGKVDSTQLPPLRAPTKPHIKICYLPQVDHLIPTLTVYETLMYASRL
RNLSKTSDQYHSHRVEAIMTDLNLLGSRNVLVRRISGGQRKRLSIGLELLGSPDIFLLDE
PTSGLDSSNALQCVQLLKRLANSSFNDNKQLNNDILTNGGPVEESQQTQRPMSSSSELAI
IASIHQPSAKILAQFDKIYLMSFDGRCIYFGPPNEMITVFSTFGLHCPAYHNPADFAIEI
ASGDYGRDKVEALENWTNSNVSNSDSSVDLPKTLAIKEVISDMLGQSKSNFGHFWILFKR
TLLTTIRDPSLNGFRLFQHIMIGLIVVLLYSNSIGKGSGCLNNIVNLDDLRVEERLTAQN
LALMFFSLMFLTFAAMMPTVMVFPLEMSVFTKERKNGWYSCASFYFAKTFADLPYQLTYT
FIYIAMVYFGTGQFFTWWRFCLFLAVGLLISIIGQSIGLIFGALFAKNLQTAIFITPIST
LPFILISGFFVRLNTIPAILRPITYSSYLKYAFEALIITVYGYDRCTLNPTLTDDSSLSK
SNGCTLVGQFYSYLRDDLNISFDALKEYIPLMIPENRENATAKLDQFVKSLEKVDFNVTQ
QIVDTLNSTRSLVLTEYNLEEDIYVTNIIVLFGFIVVLRVATYFVLLYKSEKKID
>tetur33g01719
MIRISNFESSDNSHYNNYLVKSGEESDISVYQAFTMTQGDSYSTNGDGKVYPETVISTIS
ASLLNDFIVHWKSFSVSVEVNPYVKYIGRKPESKYILNNIDGSFKSGQLIAIMGPSGCGK
STLINCISGRWKGLTEGDICLSGDRARLNMAFIPQYDNYFDVLTVKETLVFASRLQTSTL
VASNYYKAYKALSTEGPAARLDVRRFTVSDTNYHQLASDHVLTLFGLEHVVDSRVGKLSG
GQKKRLSIAQELISRPDILILDEPTSGLDSAASYNCIEILRSLASSKPSMLIMVTIHQPN
MKIFQLFDKVYVLSSQGQLVYDGSPISLIGHLDKVGTPCPTFTNPGDFLIEIASGEHGPD
ALGALLAHPRPFDDKNELELVNKRILTQAAFRASYPHLKHFFILLHRSFLLTLRDPLLAA
SRFGIHIGMALFLGWFYGPYIGKYGGCPPDLGSSFSIHAIKSASEEVIGEAKGLLDNFSA
LFFSLLLLMFGSLTPMLITFPLELSIFIKEKSNGWYGVGSYFLARTLADLPFQLFNSILY
VSITYYMNGQIHDWDRFLAYLFICVMVSLIGQSHGLAVGSFFVHNVTAAVFLGPASCLPL
LLFSGFLVKIETMPAILRPLTNLSYIRFGFEGVLISLYGFFRCGKGTMEKIEMMKSMFQG
WINKMFSIAFETINGEDDDSPETMKQIRDITDSLTTAVFNSVGGGLAKGAAGNRTEVESG
VMIIYNLKDEYLQRTFWVLCVNLIVYRFATFLIIRHRASN
>tetur37g01090
MSTDSSSSSSLPPTPTTIPLHPSLTRGLSPRLSLESAGSSKSVSTTSSSSCPSSNRTSYL
AEAVACSDGRITSGSCSLIWKNLAYTIETSKWSSSSFYGVKRSTSKKVIFTGLSGEVRAG
QLTAVIGQSGVGKSTLLESIAGRRKQGLTGEAYLKFVGSTTHQVNSAQVSFIPQKDAHLP
CLTVKETLMYASRLKNSESAQRVVSKCKKLNQFDFLTEMDYHNYLITQVQKDLCLGRCWD
VKVAKCSGGEIKRLSMAVELISNPKVIILDEPTTGLDATSAFHCIEVLNCLTEMESPPGI
IASIHQPSSELLNLFHNVYVIGAGGHCIYNGPTDQLVTHLAQNGLCCPLYHNPAEFIVHV
ASGRYGEKILTNLASIQAESFENLHAAIKSEEIDVDVDKIDVKRLYEKTNRKQHPTCSHI
GLLLTRTWKSTIRQPMLTWLRLSQYLLVGLILSFLHNYKIGELDGCYTDVIKNATLLSGE
QNYGQLLARINDNTATIYFALMFLVGAAIVPTVLTFPTEISVVFNERHNGWYSSFSYYIA
KIISEIPLSAALPLLFASLFYYFTGQIPEMSRFALFYMIIFLLSIIGQIIGLIMGTIFMD
DPPSAVFMSISTLCPIFIVGGFLLRESIIVWFLKPLWYLSYVRYAFASIIVALYGFGRCG
TEYKAPLRRSVLPQLTQLVQDEDIGCVYDQYQLNSDCFDEILRECNTTMDYIYKKTIGRE
EHRLTASVDQYDGSFVMSYYEVTNTQFTVNIIVLVLYSLVLILINYWILIYKIKRKIKK
>tetur17g02510
MELVFRNIILYEPFNVKSNGLFCSKSSCLASKGEDVSITIDDDKRNQVNSYDSCSTATSS
LTENRRILDDINGYARPGQVLGIMGPSGSGKSSLLNVLSGRLKPDQGCITLAGEMLNKRM
KRKINYVLQHDIFLPNLTLRQTLKYNAILRLPESMSYSQKMKQVDNIIDILDLGQCMDTI
IGDASRRGLSGGEKKRANIACELLSNPSVMLLDEPTSGLDSSTALGIMKFLKEYAMKERK
IVIISIHQPSSQIFYLLDKLLLLSNGNLAYFGDSHSVVPFFSSIGFEITPNYNPADFMME
TIKGSKQDQEKIISAARRLSKLPLTQRSRPPSLSSSSSPSSHQMKTSSIDHHSQDSDDNS
QSELNPHPHHQHIQHHHSHQRRHHHRQDSLSEHHHQTEPDNHHDSNCDEDDIDNRVPVTP
PNGEFVGDHDRADTNPLWPDGHESSDGHDTKPPGSTELRVIIDPCKKLTKIYTKIGYDDD
SGRSSWTETDRLSTATFSSYSLAASNDEMNYAGSRLSPSSRYSSTGRIVGNEAYGKWPTS
FWTQCKVLMQRNFHQSRGRMLSKLNWIQAIVLGVITGLMWFQIPRQESSLNDIRGWMFFA
TSYWQLFALFGTLVSLPPEKEVVNKERASGCYRLSAYYIAKLLGDLPSIVALPTAFYFIS
YPMFSFYSITLFIVQWFFFILNSVVAQTMGFVIGVTTGNLEVSMTISALYSMSTNLFGGF
YSNMVPSWLTWAKYLSIVHYAFQNMQIIELMYGPPIKCSPSFSRFPSCIKRNETLLEGNG
LFIAKDELLMTVETIGSTTGLESIGLNTFILLCFLTFTQIFGYIILRYVRKK
>tetur11g00520
MEHNDIVKDKPTEPSDAFLAFPFEYSSHSSNSIVRLVWRNLTYTSPKAPKKPPPSSSPSS
NAIRRVILDKQNGEITGGQLTAIIGPSGAGKSTLLESLAGRRTKGLKGSIVVAYDRDDLE
TSEESRSIGISFIGQKDQLIVELTVRETLMFASRLKNYKRIRNSYYHPRLVNSVLKALNL
EVCAEVRVGRVSGGQLKRVTFAIELISGPDILMLDEPTSGLDSSSTYSCISLLRQLTDLR
RNGNYYKPPAIICSIHQPSARVLNIFHQVYVLSSDGRCLYQGSPTTLLNHLSRHDLTCPQ
FHNPADFIIEIASGDYGLEPINKLALYESTKQMTIINDEKTMYLSCRKLIVPGSRGDQDM
MNDEIDSMEGGLGMINGATNEKRVKVTRVVDKMKSRKFPVFSHFMILLTRTYLTTIRDPK
LTWFRIGQAIFIGLLMSYLYDHPIGEADGCLSLSPNSTDINLDVGAVLAATQDNVAFIFF
ITLFTVMACMMPTVLTFPAEVAVHIQERNNGWYSCWTYYWTKIIADTPYQIVITTLFCSI
VYPMTGQIWDEWRFALFIFISILVSNIAQTVGMLFGTIYVRSVQNAVFMAPLSMAPVFLL
SGFFGKIAKVPLALKPIATISYVRYAFEAFLIVLYGYDRCPPLNVTLASLASNPSSSSSP
TYTLAYAAQDLHFSTELPPVDYEDENLSTSPGDYSSEPDGSSAGPSSYLYDSLPKIWSGF
YNPLDYLRLAAELPSSSESLSSEESISSSLILKHFDLKDEYLWQNIAILIASLTFLRLLA
YFILMYKTNERR
>tetur02g13710
MTSIVSESVDNTLTKIETLDAKEEIDSSGEGDIESDINCEVNEEKKDEIGQVERNNIINE
RENNKMTSPRIFDALKVTTGKGLTDGSINGPANDTSDHQQKNHSRIIEVPMEETKSFTIS
WNQLTYRVKMSTFEKVINKVRGIKYTTDSRTILRSVQGSFSSGMLTALMGPSGAGKSTLL
ECIAGMRIKGLEGKIRCVGRDKISIAFIPQHDHLYGLLTVREALIYASELQHSRTINGVK
TNLNKTDHMNIVESILRQLNLDTCADTKIDRISGGQLKRVSIAQELVSHPDILIMDEPTS
GLDSSTCYQLMEMLSNLTSSSPIAIVMTIHQPSAKVFNMFHKVYMLSRIGKFIYEGSPDG
VVAALSQHNINCSQFYNPADLLVEVASGDYGSEVIHSMAANVDNNQNDSNFGPTWLARSL
PLINSQGGDVTKSSPIEEPEDFTSLNACRVRPVAPFTQHFLILLSRQFLVMVRDPLLGVL
RFVFAFNIAITLGTLYRGIGVYDGCTPDIRDKADLDHIDEAKDAIEEQIRSTQDNIGSLY
FLLLYSCLANLMPMAVAIPMEIKIFAKERYNGWYKTSSYYMAKGLAEVPFIMGTNLVVVT
LQFFFTNQPWPRYFDTLLVYFLVSIVAQTHGIMCGAFLMNNIVASVFTAPNTTVPLILFS
GFFIRQKAMPIIFRYASYCSYLRFGFEGFITALFGFNRCDPKLTRAMVNARNQLGFFLNT
MFRMARFALAESNDEPEDLRLKNQTSDLTRNILHGIGGRWFNEENQSGAMAYYDLDDSHF
SRSIYALIITLVIGRVLTYYILKWRGNLQK
>tetur09g01980
METRRKSENGSDNFFTNPIFLSDRIESTPDEYNVSFPLKDLNSVLQSASAADFKPTTLSW
NNLNVHSKLSPSLADCFRKPKEPVHIIKKVSGQAKPGNLLAILGASGAGKTTLLNVLTGQ
NLNKLAIEGQVSLNNEPITIERLSSCSSYVQQEDLFFGVLTVREHLRFQLKLRTTFSMNS
SQINKRIDQILEKLGLMKVAGNRIKCGSNGQRLSGGELKRLSIATAILTDPAILFCDEPT
SCLDSFMAQTVVSVLKSLANEQRTIVCTIHQPSSEIFKMFDQIMLLAEGRVAFLGTADKA
LDFFSQLGYKCPSNYNPSDFFIQQLSVNSRSINECRSKIKIICDNFDSSGYNEKLKNEIT
FEPELTTNYFIRVFRSVKLMPASIATQFVQLVWRSSLINLRDPLLSTSRVVNTFLTALLI
SLVYWNQDYNQEAIMNINGAIFLLNMAANLSSIFIVTGTFCMEMPIILREHAGGLYRISV
YYLARLFSDLPYFTILPAITWSICYYSVGFYNDFRVFMIGNGISIFVVNAASGFGYFIST
ISSSNQVALEYSAPLMTPLILLGGTFLNSNLIPHWINWLKYFSWFYYANEILTVNQWRDV
THIDCDYETPVPSSIAGVIAAVSNGTIPTGQGCLVNGKQVIESVGFKESNLNFDYWMLIF
VIIVFRLLAYIALVVRTKLN
>tetur09g01960
MLSTEEQTQRNPGNGSRHFFSNPNFSIDEIESTPNEINNYASSSSKDLNSSAANFKPTTL
SWNNLNVYSKGSSGLTNCFRKPKEPVHIIKKVSGQAKPGNLLAILGASGAGKTTLLNVLT
GQNLNKLAIEGQVSLNNEPITIERLSSCSSYVQQEDLFFGVLSVREHLRFQLKLRTPVSM
NASQIDKRIDQILEKLGLMKVAENRIKCESTGQRLSGGELKRLSIATEILTDPAILFCDE
PTSGLDSFMAQTVVSVLKSLANEQRTIVCTIHQPSSEIFKMFDQIMLLAEGRVAFLGTAD
KALDFFSQLGFNCPSNYNPSDFFIQQLSIAPGNREQSSSKVNMICDTYEASEYHRNLKSE
FKNVSEATFNSPDKLKHHSKTAQIGIFSQFNLLTYRSAVINLRDPMLTTSRIVNTLFSAL
LVALVYWGQDYNQEGIMNINGAIFLSIMNANFSSIFLVIGAFCNEMPLFLREHAAGLYRV
SIYFIARMMSDLPYFIFLPIATWSGCYYAIGLVNDFDTFLIGNAVSIILVNAAAGFGYFV
SSISTSLTVGLELAPPLISPLALLGGAFLNNRTIPKWINWIKYFSWFYYSNEILTVNQWR
DVTHIDCDYETPVPSSIAGVLSAVSNGTIPTGQGCLVNGKQVIASVGFKESNLKLDYWLL
IFVIVIFRVLAYVALRGRVKLQR
>tetur09g01990
MSPTGGQTENTPGKGPEPRITKPFFSPEVLGLDAVDIDAIEPNEIKKDVPSPSEDSSANF
KPTTLSWNNLNVYSKRSSCLADCFFKSKEPVHIIKKVSGQAKPGNLLAILGASGAGKTTL
LNVLTGHNSNRLAIEGQVSLNNEPITIERLSSCSSYVQQEDLFFGVLTVREHLRFQLKLR
SPINMNVEETNRRIDQILEKLGLTKVSENRIKCGSSGQRLSGGELKRLSIATEVLTDPAI
LFCDEPTSCLDSFMAQTVVSVLKSLAKEQRTIVCTIHQPSSEIFKMFDQIMLLAEGRVAF
LGTTEAALDFFLQLGLNCPSTYNPSDFFILQLSLTPNNVDQCRSKIKMICDNFDSSGYYE
DLKKEITFATKLETNYYYRMFGFVRTVRRPISTQFKLLLWRSSLINLRDPLLSTSRVVNT
VVSIFLTSQTVYFYWKQDYDQEGIMNINGAIFFLVVNANFSSIFIVAGTFCTEMPIILRE
HANGLYRTSVYYLAKLFSDLPWFIILPALTWSICYYSVGFYNDFRVFMIGNGISIFVVNA
ASGFGYFISTMAPSTTVALELASPLMSPLIILGGTLLNSNTVPKWINWIKYFSWFYYATE
ILTVNQWRDVTHIDCDYKAPFSNPISIPTNRTISTGQGCLVNGKQVIESVGFKESNLDFD
YWMLSFVIVVFRLMAYIALVVRTKLRR
>tetur11g01800
MEHNDIVKDKPTEPSDAFLAFPFEYSSHSSNSIVRLVWRNLTYTSPKAPKKPPPSSSPSS
NAIRRVILDKQNGEITGGQLTAIIGPSGAGKSTLLESLAGRRTKGLKGSIVVAYDRDYLE
TSEESRSIGISFIGQKDQLIAELTVRETLMFASRLKNYKRIRNSYYHPRLVNSVLKALNL
EACAEVRVGRVSGGQLKRVTFAIELISGPDILMLDEPTSGLDSSSTYSCIALLRQLTDLR
RNGNYYKPPAIICSIHQPSARVLNIFHQMYVLSSDGRCLYQGSPTTLLNHLSRHDLTCPQ
FHNPADFIIEIASGDYGLEPINKLALYESTKQMTIINDEKTMYLSCRKLMVPGSRGDQDM
MNDEIDPMEGGLGMINGATNEKRVKVTRVVDKMKSRKFPVFSHFMILLTRTYLTTIRDPK
LTWFRIGQAIFIGLLMSYLYDHPIGEADGCLSLSPNSTDINVGAVLAATQDNVAFIFFIT
LFTVMACMMPTVLTFPAEVAVHIQERNNGWYSCWTYYWTKIIADTPYQIVITTLFCSIVY
PMTGQIWDQWRFALFIFISILVSNIAQTVGMLFGTIYVRSVQNAVFMAPLSMAPVFLLSG
FFGKIAKVPLALKPIATISYVRYAFEAFLIVLYGYDRCPPLNVTLASLASNPSSSSSPTY
TLAYAAQDLHFSTELPPVDYEDENLSTSPGDYSSEPDGSSAGPSSYLYDSLPKIWSGFYN
PLDYLRLAAELPSSSESLSSEESISSSLILKHFDLKDEYLWQNIAILIASLTFLRLLAYF
ILMYKTNERR
>tetur09g01970
MVNSCSIVFHSIIIDYRRLLSHNHVCFHIELPYSLQEIFFNESLSNDSCINYKFSSKDLS
PCVANFKPSTLSWNNLDVHSKGSTGYFDKPKEPVHIIKKVSGQAKPGNLLAILGASGAGK
TTLLNVLTGQNLNKLAIEGQVSLNNEPITIERLSSCSSYVQQDDLFFGVLTVREHLRFQL
KLRSPVAMNASQINERVDRIIEKLGLRKVAENRIKCGTNGERLSGGELKRLSIATEVLTD
PAILFCDEPTSGLDSFMAQTVVSVLKSLANEQRTIVCTIHQPSSEIFKMFDQIMLLAEGR
VAFLGTADKALDFFSQLGYKCPSNYNPSDFFIQQLSIAPRNKEQCLSRINMICDRFEASG
FNENLRSKVSFKTGLETNYFSEVSKSVESTPPSILTQFIQLVWRSSLINLRDPLLSTSRV
VNTFVSIFLILLVYWNQDYNQEAIMNINGAIFLLIMAANLSSIFIVTGTFCIETPIILRE
HAGGLYRITVYYLAKLFSDLPYFTILPAITWSICYYSVGFYDDFRVFLIGNGICIFVVNA
ASGFGYFISTISTSTTVALEYSAPLMTPLILLGGTFLNNNLIPHWINWLKYFSWFYYANE
ILTVNQWRDVTHIDCDYEVFVPSPISIPTNGTIPTGQGCLVNGKQVIESVGFKESNLNFD
YWMLIFVIVVFRLLAYIALVARTKSRH
>tetur02g11270
MIRRDHQVFTVESSMIKGSGRYFVNPVFSHDEIVPVSNVFRQTINRCDRSLKRQSSFQPV
TIEWQDLSVSVRPGRGLFKSKTSHNELIPIIKNVTGHVDSGHLLAIMGASGAGKTTFLNV
LTGRNLRNLDVSGKVLLNGQIATADKMAACSAYVQQDDMFIGVLTVREHLIFQAHLRTSH
SSDKEIRAKVDNVIFELGLKKIENYRIGSPGMNKSISGGEMKRLAFASEILTDPSILFCD
EPTSGLDSFMAQSVVSVLRGMAATKRTILATIHQPSSQVFEMFDELLLLSQGRVAFMGSS
ADALIFFSRIGLRCPHNYNPADFYVQQLAIIPGREDECKRKVARICTKFSESSYAYRTKQ
ESAPVGLKFGFKTQIDFSYKRGFFTQIKWVVWRSWLTNLRDPLLTFFRIAQTIFVALLLG
VVYWKQEYTQEGIMNINGALFILLANITFTNVFAVVNTFCLELPIFIREYGNGLYSIAVY
FLSKLLAELPYFVFLPFGFAAITYWMIGLYDDIQAFYLAAMVLVLIANVACGFGYFISCI
SKSATIGLSIAPPFIIPLMLFGGLFLNNKSIPSYLAWIKYLSWFYYGNEILVVNQWRKVT
NITCDIPQSDDDLNSLVGSLMLNISDIREGLTNALPPGLGCTLDGKGVIQRLHFDEDNVT
FNFIALGVLLVSFRVLAFIAITIRARLFR
>tetur09g01950
MSTAEEQTKGNPRNGFQRFFTNTNFSTDEVDSIAELINCVSCSSEDLSSSAANFKPTTLS
WNNLNVYSKGSSGFTEYFRKPKEPVHIIKKVSGQAKPGNLLAILGASGAGKTTLLNVLTG
QNLNKLAIEGQVFLNNEPITIERLSSCSSYVQQDDLFFGVLTVREHLQFQLKLRTTFSLN
SGQINKRIDQILEKLGLMKVAENRIKCGSSGQRLSGGELKRLSIATEILTDPAILFCDEP
TSGLDSFMTQTVVSVLKSLANEQRTIVCTIHQPSSEIFKMFDKIMLLAEGRVAFLGTADK
ALDFFSQLGFKCPSNYNPSDFYVQQLSIVPGNKEQCLSKVNMICNSYEASDYHRDLRSEL
KIVSEATFGGPVKYNQYSKPVQIEIFSQFNLLTHRSALINFRDPILTTSRIANTLFCTLL
VALAYWGQDYNQEGIMNINGAIFLSIMSGNFSGIYMIIGAFCNEMPIFLREHAAGRYRVS
IYFIAKMASDLPYFILLPSATWSICYYAIGLVNDFDTFLIGNAVSIILVNAAAGFGYFIS
SITTSLTVGLEVASPLISPLSLLGGTFVNNRTIPKWINWLKYFSWFHYSNEILTVNQWRD
VTHIDCDFEMPVPRSIASDLPDVSKGTIPTGQGCLVNGKQVIASVGFKESDLKFDYWMLI
FVIVIFRVLAYVALRCRVKLQR
>tetur17g03970
MCPPPAVTCDENNHVAVVWRNLTVYKPMDLLDGFLVKSMSHKCRKAILRNISGVFRFHDL
SAIMGPSGAGKTTLLQCLFGTWSGRYKGKIYRNPLANKASFITQKEEDHLFPCLSVIESI
FYASRLKGAQNESKVVEELIDQLDLRNCRHTLVHSCSGGQRKRLVIAQELASEVKPKILF
IDEPTSGLDSNVSFTVLTQLQKLCMAHGMAIIATIHQPSYKILKLFDQLYVLSRAGRCLY
QGRPEVLRSYLSQFQVNCPNGHNPADVIIDAAEMLKVRLLEESSAKLIEFEMDSIDTSSM
SEVEAMRENRNHLSLRHMMYLLRRSFLHGTCREPLWLFIRVGLHVFVALLLSMLYDGNIG
VDNGCLRVNSAGYYYRPNCTEQVPLSRLREESNIDRNISYLFFNLLFLMFAALMPTVLTF
PSEIKIFMNEHRNGWYSTASYYMAKTLTEFWIQLILPYLYSLFTYWTTSQIGLNSFIDAI
PFTAGSSRFNNFVSISILASYIAQGVGFFIGAIFTTNFNISIFVATVIMLFNFLFSGFFV
RSNSMGRAQFITYLSFIRFAFEAILLTIYGQNRCHPSEPGSLSGSRLTNNSAISSETTSD
SEYNNVISVVMFKFELNDKDYSTHFTALALHLILWRLITFFILYFKVNPDINLRAPNLSC
LSCLSPRKIFSAKCCLYFSTLVIVISLAFIIFSVYYLITE
>tetur01g03530
MESIVNNDHQLSELKLSQITVDPNSLTSKSDTSTVTVSSNDESSVIQQPSIGCTSLSSPE
TITTNFSSQPATPSPSSAQLSVPPSIQVNHSSNRITTTRPAIRIQNLNVTYGHSGAIEFV
LNNVTMTVPKGCIYGLLGPSGCGKTTLLKCLMGLKVYDSGNISIFNYPTGTRESGVPGPG
VGYMPQEAALSRDLTIRETWTYFGRVNFLSDQEIQEKVNSLISLLDLPDADQLISNLSGG
QQRRVSFGATILHNPRLMILDEPTVGVDPILRSRIWRQLVNATRMKGTTIIVTTHYIEET
RKADVVGFMRKGAIIAENNPIRFMNRYGVNTLEAVFHRLCYIHKRTSLSGSGGNIHTNNQ
SNLIQCCSMNSSRPLGSQATVTSLSAPWIRPNNISDSKAWWMQFTAILTKYNLQVMRQPE
TLMASFVLPIMILLIFCVCIGGTPNGISIGLLNHEVCEQFTHHQPHHYHNTNLHRHRNHK
HEHISPQPQMIHNSTEPCLSTAFLNSINSYMFNKKIYTDYTQALDDAESGSIWGFIRIKQ
GFSDALLSRLTFQETDLNGYEVDLNVSQIEIRGDLTSLVLTRLVTGALSFSFLDTIKPTL
PNPKLADLPITLGTTVFGSFAKSDFFGVRDFAAPGLMIVIVYSIGFALTAFTLLIEKQDK
TLDRNYASGLGRFQIILGQLIVRFVFLILPVIILLTLSVTLFGIPCRGSFIAAVLLLLIQ
ILSGMALGVFLSAVLPSIFTCAIIANAVLLFTFIISGVMWAFDTLPYYIRWVSIIQPTTA
AGESLRSILVRGLPATQMNVLMGYLISLAWIGIWLTLGTLSFKFQNN
>tetur01g05940
MGDSDKNNVTLCSYQRVNEKIGGTGVGGGIVVNSTPAVEVRKVRLSYGRGKNAKSILSAI
DLTVPEASIYGLLGPSGCGKTTLLRCVVGRLSPSSGSIRIFGFRPGEPGSQIPGPAIGYM
PQEIAVYEDFTIEETLIYFGRLFRLSNHVLRERIAFLLSFLDLPVKTRLVANLSGGQKRR
VSLAAALVHSPPLLILDEPTVGVDPLLRQSIWQHLVTLTQAEKITVIITTHYIEEARQAN
VVGLMRHGHLLAENAPEELLRQYRMETLEDVFLKLCMADTTGRGVTTSTNLSVPPTPDLK
SKDGSKQFPSVFSIYSNNSEFNLPPTPKPEMGFDSSTLNLVPENNGVTNISGSNGSTNMS
LTRRKSKGSKYESKRLTFGEYWATTMALFWKNMTRLRRNIPVLLFQFALPAIQVILFCIC
IGADPFNIPLAVVNEDTGQIYSRDFLKELDPYIVDQHNFTSVDEGKEAVRNGSMWGVLHI
PERFSQALLARMLRGEEVDNKTIEDSTIKVYPDLTNQQISYTMERTFKEAFQEFAKKALT
AAGRNPALAEFPLALGEPVYGELKHQGYLEYMAPGVVVSISYIMATGLTALAFILERRDG
LFERSLVAGVDTLQILIAHALTQIIVMVVQIMLVLVFTFLVFDIPSRGPFGWVIVLLLLQ
GCTGMAFGLVVSATCHQENTAVMMILGTFYPNLILSGIIWPLEAMPYWIRWFSYIQPQTL
PTETLRHILSRGWGITEPGVYIGFLVTCTWMAFFLVAAAVIFKYNK
>tetur01g05970
MSLENDKNSVTLCSYQRVNEKNVIGGGGGFVSETPAVKVCKVRLSYGRGKNAKQILSNID
LTVPEASIYGLLGPSGCGKTTLLRCVVGRLSPSSGSIRIFGFRPGQPGSQIPGPAVGYMP
QEIAVYEDFTIEETLIYFGRLFRLSSHVLRERIEFLIKFLDLPSKSRLVANLSGGQKRRV
SLAAALVHSPPLLILDEPTVGVDPLLRQSIWQHLVTLTQVERITIIITTHYIEEARQAHV
VGLMRHGHLLAEDSPESLLRHYQMETLEEVFLKLCMADATNREVTTSNLSVPPTTELVQS
TKKDTKLPSVFSIYSNYSDYNLNPKPEINNLRSSGGKKYESKRLTFGEYWATTMALFWKN
MTRLRRNIPVLLFQFALPAIQVILFCICIGADPFNIPLAVVNEDTGQIYSRDFLKELDPY
IVDQHNFTSVDEGKEAVRNGSMWGVLHIPERFSQALLARMLRGEEVDNKTIEDSTIKVYP
DLTNQQISYTMERTFKEAFQEFAKKALTAAGRNPALAEFPLALGEPVYGELKHQGYLEYM
APGVVVSISYIMATGLTALAFILERRDGLFERSLVAGVDTLQILIAHALTQIIVMVVQIM
LVLVFTFLVFDIPSRGPFGWVIVLLLLQGCTGMAFGLVVSATCHQENTAVMMILGTFYPN
LILSGIIWPLEAMPYWIRWFSYIQPQTLPTETLRHILSRGWGITEPGVYIGFLVTCSWMA
FFLVAAAVIFKYNK
>tetur03g03080
MDPSEVSLNPATLQVVGRPRSHTIISMASQASVWSSVSTRSQPRLAVQAKQVSLVLLNSY
EPVPILNRLNLNVQVGTIYGLLGPSGCGKTSFLRCLIGFQSISSGQISVFGYPPGDERSG
VPGRGLGYMPQDLALHEYLTIGELLTYYGNLYLIDNETLKGRIDRLITSLDLPEKDRLVI
NLSGGQRRRVSFALTIVHKPRLLILDEPTVGCDPILRERIWESLSHFSTTDRITVIITTH
YIEEARRSHRVGFMRAGSILVEDSPNDLMAKMGSNTLEKVFLTLVLNKTKDDVNKCDKPR
QNHQTVHFNHHEEAVEVSDINECDGPMQRPRSVSYTSAIGPMKYPISEVSEINVDYQKPI
KVKRKNLETRILFWYYTLSIVIQNITMQIKRTPTTIIVQFVIPLITLMCFCMFVGQIPYD
LKIGVVNRESPLNLSSLFLDQVNKYVFTQVPFDSAEVAKLAGKSRSIIGWVEIPDNFTTS
LIQRYRKPDDFTNATHMQSTIQLHLDVTNWPISITVERAFEQAYLEFVQKMMTRLGGNPA
ITKIPVEIPEVIYGSLELSDYSGIREFVSVGILVIISYTIAFGTTILVVLLEKISLIFER
NFAAGVTTGQLILGHLITRVAVQSSVVIVLFIITLNLFEVSSKGSFVTAIMLLLVHSLTG
ATHGICVSAMSSSLFMASIFSNAVIIFFFIIGGVLWPYNSLPYYLKWIALISPICLPTES
LRAVLVRGWSFTHPQVLIGFAVSLTWTLLFLLGALRSFKYGVSTAKR
>tetur03g05300
MVSFDPNNNPSGQPNHPVIAISTTCETSDSVKTKLAIRGRNLCLTYGSGDKATYVLNNLS
ISVPAGGIYGLLGPSGCGKTSLLKIISGLTAPDSGTVRVFGSKPGERVSGVPGPGIGYMP
QDIALIPDLTVEEMLAYFGNLYFLPAPVIRKQINDLVNLLEIPDKKRPIENMSGGQQRRL
SLACTIIHKPRLVILDEPTVGVDPLLCERIWKLLYSMAREESMTIIVTTHYIEECRKAKM
VGFMRKGEILEEDEPESLINRFSADNLEDVFYKICLNQKRRNTMCLPTFNKQRKSIASVV
VDDSHLDKVEPFKSPQDNRPIYSRFWPIWTLYKRYLVQILRQPIFLLILFMFPITSLGLL
FVCLGHSPKDLPIGWVVEETPEYGLFHARPEEFDQAFTKYQIPFYPDLLRSKLDPKTLNI
IPYDSLDAGLTDVRRAKLDSVVYMSRGFSEAFHERINYLSANDIDDDTIKRGTINVYGDL
TDAFAMTTLQLSLQLSLLNVMNETAPAANLPYYARTLPFQIGTPIYGSLGDTESFGLQDY
AAPGFMVVILYSCSLGLSALGLAAEVADKMFDRNYSTGITIGQLLIAQVAARFTYLSLNC
AFVFIVVIYVFKIKCYGSFWIGLALLLLQTLVGQTNGMVFAAIFPAIQHLAFVALGSLLY
MLFISGVFWPVEALPYYFRYLSSSLPFTEPAKALRSLMIKEGAPFHPLIWPGLVVSTGWF
FMLLALSYFIFKIKFNRS
>tetur04g06390
MSSELAICGKSVSLNLGSYLSPTLILNNLNLAIPKGCIYGLIGPSGCGKTTLQKCIMGVY
KPDHGSISVFGSTPGSPESLVPGPSVGYMPQDIALDSELTVREQLVFLGRINNLNMELIN
IRIKEITETLEISDIDNRSGQFSGGQQRRISLACTFIHQPSLYLLDEPTVGSDIVLVHKI
WNYLKHLRDNSGATIIISTHYIEEVNSADLFGFMSKGTMIIQDSPSNFIQTSGTRTLEAA
ILKEYIKIYSHRLETQRPSFFPEQFLNDTDLVPKRRRSLRSSIDSLIKRVSFAWFPRMKK
SKEKTRSQESRDVPPSLPSYLIISLLIWRYLLRWKITMTIPFAVFLTMTITSSIVMFGVY
GLPMKQLAVGIVKHANSSNYLTNVTNYMATDDFSFLQMPDEVIARQSVENGTITGYLVIP
EDWDYYLKQKVVTTFSTNPNEASIKLSQVTLIQDTTHAGKVLTVQTRLFQALESLMNNIT
VQSGFHPMYNSFFDSRPIFKSLDEPDKLAPRYNFIVRLYVFFIETFTILLLTAWFLREGS
ETVNERLISLGLKRYQLLASLMVVATSFLTISFMAMFASFVIFLKLPAPSSWFAVVWLTV
SIVICGICKARLLGSNIKSDIGCMTLIIFYNALLWLLGCVAWPYEGLDYFMQPLTVMVPH
LEPSTALIRLTIYGDSVYTPQVYHGIGVATVWAVIHLLITFVLARKW
>tetur05g05000
MNGLKSIQINPPCPMKPVINQPVESSAQLIVSAKNLCVHRKSISTGDIIILNNINLSIGE
SSFFSLIGPSGCGKTTFLRCVAGLTRPTSGHLTVLGATVESFDHRLLGYMPQDINLFNNL
TIAETIFYFGALQSMPFHQIRTSLNQLSNYFDLPDESCLISDLSGGEARRVSLICALIHK
PKLLLLDEPSAGCDPLIRAKMVQLLSQLQLHYKSTIIMTTHYIEEARIADSVSFMRNGSI
IEQGSPQLIISSLKVNSLEEAFIKLIKLQKSGYEPDEQLSLCVNQDTLTLKQSFQQICQS
YVINPAINYSHRLISIRLTDCYSVKNRSLARRMVQQYYSSSQSTVSYLASLIILIVLFTY
CFGRTPDVINLGLVTKDKSLSPDSLIKIYNNTYPLTITAYNSTSRAERAIRDSQIHGYLL
IPENLFSTSRFRYPGADLDHHIPNVTVMNSNRITYIASGVNPVINILTETLLNQLTRNLT
TYLLERHKLNPALNDQMIVRGKPIVDLSRPNDYFNQANHHLPRSIFFCSFIVTSMYALPI
LYSERRSSLLERTLTTGLHPFQLLIAALIVTSILPLLSNLIILTLPTIISPTVHLRSFWV
AWLLLSLSQFGSIATGFFLATLNFDISFIYALLTGFVFVSETLSGFLWPISALPYYIRPL
IYLNPYSLPTEAYIQTVVRGLPISSCVCHILGSITFNSVTFFITWIRFVNKVE
>tetur07g05200
MIVINEMSDREFTSLPNMDVLEEIKTIDQPVLAILNPRRRLLLDPGVPSAVQVRSVTYTL
GSADKIVNILNRTNMTVPLGAIYSLLGPSGCGKTTLLRCVIGCLKPQKGLIRVFGYKPGT
KGSFIPGPGIGYMPQDFALYDDLTIEETLIYFGRVYFMHNDLLQQRIDYLIDIMELPQRS
CLIKNLSGGQKRRVSFACSLVHKPKLLLLDEPTVGVDPILRTRIWDVLIHLTENEKMTVI
ITTHYIEETRRSHMVGFMRRGHILAEDPPSTLIRRYHAKSLEDVFYKLCAAQKRQSKLWK
RTSSRKRSGLFSKYPLNQRDWDETLGGLGGVGNNGGIGGANMNGEGDSDEAEPESPFGSS
LDMAPDSGNAHWYTKLDAVTRKILIQSIRQPSAIFAQFILPLVSLFLFCWCVGGTPKSLP
IALVNNENPAYLSEVYLSHLDKSIISLKNYSSLEEALEGVRANKLLAALHFEPNFSDSLI
QRSDTNEIISDRVVNDSTIKIYADLTNKILVVTLLRSLNIAIQKFLREVSNDLGYSSELF
TPPIKVESAVFGEYRPGDYFAVRDYGIPGTLIILTYSCAFGLTVMVLTVERARQMFERNF
VAGVTTTHIILGHLIARIIFMSISVVILFLVALFIFDVPCNGPFLQGLSLLFLQSVSGLT
HGMMISSMCSEFFMAAVISNGMLLTMFILSGALWPVQSLPFWLKKVSLALPVTIPTEALR
SILSRGLDLNHQSVMFGFAISIGWSLIFLFSAVILFRETQKLRD
>tetur12g03340
MGSSKISSPSLYDQNEIAIQATNIKVSIKQSWKQINILNGLTLTVPKGCIYGLIGPSGCG
KTTFQRCILGQHRISSGHLQVMGHSLSKPVGDSIDVKKRKELRSDFLGPIIGYMPQDIAL
DAELTIDEMLIFFGQLYGLSKAEITNQVDKLVHILNISSFHRSLKISQLSLGTQRRVSLI
CSLLHSPDLLLLDEPTVGSDPVVVDKIWAHLLHLRSDCKITIVLATHYLEEVNKADYFAF
VSSGKVIIEERPEQFKKKQNENSLEAAILSFYMTKEIKDHIGKDLKKYYIIDGIDQTPEE
PKNNNNHSNHTIFNQNLMPSSSKVTRNRLSYLKAYKLLTWRYWCRWKAFTLYQFIGVGFL
LVVVLFTLGRLFGHFPLGLKIGVVNHDKTGNLSQLYLASITNHTNYWQTVTFQFEGDARV
QLEMNRLSAFFIIGEDFSETFEHFSSYGGLNLNGIDDFQHKGLTLILDISNRFVADAIEI
VALRSLINLQSSTSLMSESSTISPSTDLSPSILSEKFKIAGLIAIEPIYSWSKLDELKYL
APTKFVLVKFLFHVSESFSMILVMLIEVYEHRCLVNERLAAGGLHRWELITSLIVLSTGL
LYPTYLCSFGFINFFVDVPANGGVAFILILTLAMILCGIIKGLFIGSLTSSPIYAVFLQC
AYGFTGLFCGGVIWPNESLPYFIKPIQMVYPYTHSGESAVQSMIYGRSLADYRVYQGLII
AWLHVFTTLTLTMYWSRNWKLASH
>tetur12g03910
MVQSFSSNNQSTLKVDCDNNSNNIDPCYVDEKILQEGLVARNLCYAIKSVDILNNVDLNL
PRGQIYGLLGPSGCGKTTLLRCFIGSIIPQVGDLFIFGRRPYESELGIPGPNVGYMPQEI
ALHSNLTVYENLMYFGIVYQIPFGDLTKRCNDLIEKFHLEPFKSQCVRTLSGGQARRLSL
LVALLNESPLIILDEPTVGVDPVLRETCWNYLAKLAELQNCTIIVSTHYIEEARKANRIG
FMRKGKIIVEDEPGRLMNIHSTTSLDQVFFKLCSVRRKSTICNPRDLKIFQQRMARAGKN
IALGQYPSKSWFPTEIKPSTVSASIKQWLSLWSSLTLNNIFNEFRDPLVLSLQYSVSCWT
ILLFYFCIGNPPTGLKLAIVNNGSSFIDMGSAFIDSINGSMFIKQSYDSFDVAMADARKA
PFWGVLWIPEDFTETLMLDKSSLNTTIEKVRSGQMKISVDMGNRIVAGMGLRGLFNAFMS
FMLSTMKMIGLDEKLASFPIQIAEPIYGSKISRDYNDFRRTMFPGFVIICTLTLAMAISS
IGLINLRTSKTFERLLVAGVSKETMLTVHFVTRLALQIPLILFIICLQCTLIGVDYPDKI
IWAIFLFIIQTAIGIVCGIVLSGLSREVVASLYAVSGIFVILTFSTGAIWPLQSISSSFR
WIFYCIPGTGSIHAYRSMIYRGWNLLHPKIWPGICIDFVWMTTLTILGFKIYN
>tetur13g02010
MSTDQSSVVNNNNGEDVLNCVEFAAIKANSLKLDLTSFGESNQVFKCLQLTVPSGSIFGL
IGPSGCGKTTFFRTILGRYKITSGSLQVLGVNLTKHGLHQFGPEIGYMPQDIALDQDLTV
QETLYFYGSLNKLTAKVISHRSHQLTAILGFDNFSRLVSHLSIGQQRRLSLACALLHQPK
LALLDEPTVGSDPLLVNKIWDYLKSAQREWKMTVVVSTHYLEEVRRADQFAFLAQGFVLF
EDSPHQFIVKSGSFNLEAAISCRYKKEMDNKMKVLTCQPVLPEEKSIKPVNLKIKCNQTF
FHVYIWLLWRYYHRWMKHMVYRLIGVGLVHAMIITFCGLLYGHFPKDLSIGIVNRDNGSF
AIRYIDLLRENPNHWSFPLYQDERSAHHDIEVGKLQGYLTIGPAFTNNFNQLASLGLSEY
IDETLLHSGLITLTQDTVNRLKADSVELTTYIFLHNLIKESVSSEFSDASSYSSDDYLNR
LQYVKMEPLFQTNGRLHDLAPTNIVIVKFFFQLVETVTVGMIVLWVTREFHEPTVERLFA
SGVTRLELACALVTITVLFLSPILFMSCVILTWTTGFPVSGAWLFVALVVPAIIIAGCTK
AIWIGSMIPSSTFAILVTTSYGFIGIFIGSIFWPLESLPYFMIPLRNIYPYTESGLSAVR
AMIYGDALLTPQVYSGVLYAWAQAFITTLFIVSWFSFSKHVHS
>tetur13g02060
MEAKGSTVNAVESKNLYYAYTKGSSRVTALNHLTLTIPSGCIYCLIGPSGCGKTTFLKSL
IGLIKVEFGSTLLYGYPLGHKHLLIPGSDLGYMPQEVALNDDLTIDEMLRYFVRLNKTIS
TTVRDKNIQQNAEPPINESIVSGDNFDKHLDSLSLPCKSTLISSLSGGQKRRVSFLCSLL
NNPKLIILDEPTVGCDPLVICSMWDLLHKITASKQSTIIITTHYLEEARKTDVIGFMRKG
QLLEHGTPDNVLNRLKVNSIEAAFAFMCLQYKKSKHKNPKQLKYSPSNCLPSTSKQKFDP
PNDPPLKEANPNKTQKFSVNWFDLVIASICCIQLTYAVTNRLCLRLFKLKMVLLSSILVV
PFLVLLTNIGIGGTPMVTLGLVNNEIDNPKGSDIFLNKISPHLVQFIAYNNSEAALHDSL
VGKLDGYVMISSHFTSKLIDQYTFTEHFDTLASSNPLLTHSTSPVIYHGDSIRTVVVKTM
TVILESAIDEALPSIFNASGLNPNLGKRFVVKVDPIAEPVSPDDMYNAYNFWMPKFLIFW
SFVTIVMLSSFSFYRDRTESLFERNLSAGLTKTQFIFGHFLSSMIVPLLNSWPVLFITIH
LLGAPCKGSLFLSWLIYMSNGATAVATSLALAAVDVTIGFIYILISAYIFSGIATAGILW
PYQALPYFVKPYISIFPFTFNIDSMIRVLAHGATWEDSVIRRGLLENFIYICLVLTLVRI
RLH
>tetur18g00230
MEIKTSDYAILGLNLSLELGKSWKPVTIFKDLSIKVPKGAIYGLIGPSGCGKTTLQRCIF
GFYRPTKGSLLVFGRSPLEKGFGVPGPLVGFMPQDLALNEDLTIKEMLTFFGRLSDLPMD
TVNERIDELLKVIDIPYPDRLISNLSIGQRRRISLAASLIHRPKLLLLDEPTVGSDPLLV
YKMWTYLFHLRDTYKMTIVVTTHYLEEIVKADRFGLMRKGQVIVEDNPMSFMEKYKETSL
EKAVFRLCTEWDSRNRASPSSSSSSSSSSSSSSNSPKLSPSVQTNGMDQKKTVQQSTVGS
QNTQIHNTQSPSSSSSTLSSDPSSLASSSSITETWTPLSNFTVLIILMWRLWLRCQRFMI
YPIILSCLIIFIISLTFGVMFGRFPKDLRVNYMNLGTSDRNITEQFLSFLSQNSIRLERV
NSELESRLDLEKGLIDGYFIIGENFEESIREKIEKGLSSLSPSVHHRASESKVRDKIFLT
VDASNQFKFDTLVITISRSLTKLMHETQTNLNVTNNYYQFFTVTPIYESYEPDNLMASNE
NVLIRYFLYAVEQFTIILMMSWTIKEAHERMNERLMAAGISRIQLTMALIVTSTLVIVPI
YLIFFTLLIPTLNFPMRGSWIAVVLSIIAITVCGISKGIFIGLLSNDLIMAAFLHSAYCF
SSLFLGYLLWPYESLPNFIKPLTYWFPFALSGDSLVWSLMKGKAFTDVLVYQNIVYSIIF
AIVSNIIVIIGFNKW
>tetur19g01780
MTESPAIINSECNNNGAEEQVAVESRNLMLTYFDEGKTTTVLDKFNIKIPKGCVYALIGP
SGSGKTTYLRSLIGLKILDAGETRLFGLTLGHPLLDIPGCGLGYMPQDTALNDNLTISEI
INYFGALYRIPNKECKAKAKVLCQRLGLPEESRSIGQLSGGQKRRVSFICTLIHKPRLMI
LDEPTVGCDPIVIEVMWQCILEIARSFGTTVIVTTHYLEEARKTDMIGFMRKGHLLAQGS
PAKIMNLYKVSSIEKAFAIMVKQDKIRRSITPPSGTLGTIKENKTTLEPSKSPFSSNNTF
RLKTYLQIFLAVLHRVLLIYIKSKTYLIATTLLTLTLISLSAICFGPTPHNLDIGFINNE
SPVEYSHSFIHSINTHIINLVEYNDTGEAEDDMKAGKIRAYLTISLDYTEKMISKLTFSQ
GSSKINASLASRRLVTLYQLKADMHSVTIVHYLTKALNASAWRISRHVLHHPMLAQSPIL
NVDPIAEPELEEDQYNSRNYFIQVFTMHWSFFVFLYLSISTFHDDITTPLYERSISAGST
PTQFILSHLISSLLLPSLISLPVMICIIDIFHATAKGSLFLTWFIYLVNIVSAIVTAFLM
ATMKLDMFIVLCCASAYDFLSIFCGAGNISADALPYFMKPLTWVFPNKHNNEAMIRVMVH
GDGLESPLVYKTVIYNLSYILLILYILRLILS
>tetur21g00940
MDIQQITVSDQQPKFAVQVDDLYLGYNQTGNVLKGVQLNVKPASIYGLLGPSGCGKTSLI
KCLVGYFKPARGSITINGYPLGHEKLGIPGPGVGYMPQECQLYNELTIEETLKYFGRLFL
METKKIEQNIDHLITLLDLPPKSRLVSSLSGGQMRRVSFAASIINKPKLVILDEPTAGVD
PMVTKSIWNHLSHLSKKLSITVIVTTHYIEEARKADCVGLMRKGKILAQDSPGVIMKRYG
AVTLEQAFLCVCNKIQVSERSMSSIEPSSSQLSPETSSSLQEPEIPNGNTDDELNECPGE
IIYRPKAAISPLDFNKLFTVNLDHWFTIVSIIFWKNTLRNLRNIPFMVLQFIVPVVPVVL
LCIAVGLDPFDVRVAIVNDDLGGKYSALFLKHIDKYHINAVPYNSLEESLQDIRQVKTWG
ALHFKRNFSASIMSRIDFYEPTLTNSTIEASTIKLYADLTDDLTAIHVKRSLDRTFHAFV
QDSLADKGQKPTIAALPIKMEQPIFGEANLNRHDNFKRFTLPGFMAAVCFTIGYTITAVI
ISFERNDNMLDRHYVIGVSPLQFLVAHAFNRQISNIIQISTILITSVYVLQILDMPAFTQ
LLTSFFILFIISINGMSLGMVISSQSSRIDLIFTFSIAAMFAFMIFSGVLWPIESMGPWL
RALSQLSPVTQGAQGLRNTLLRGLGPWHSAVLPTFYVCFGWSCLLFVIGIRQFKFT
>tetur26g02620
MEGTPTTQQSPKPTIKSPSLAVQMKNVSYNYGTSVKPMIALNNVNVHIPEGIIYGLLGPS
GCGKTTLLRCILGRLKPQSGDIQIFGYKPGTRESLVPGQGVGYMPQELALYMQFTVKETI
NYFGQLTGIPKEERHSRVEFLLSFLDLTDPDRMVSDLSGGQRRRVSLAVALVHKPPLLIL
DEPTVGVDPLLRESIWSHLVHLTKTEGMTAIITTHYIEEARQANVVGLMREGSLLVEEDP
ECLMKTHQKDTLEGIFLKICHEQRTLSSNQFIEKNGGTVNATKKRQSVGQVNSSKEIKWK
RPKPEPITGELELFKDSCRKIGALTEKMAIRLRRNIPMLTFQLVLPTIQIILFCICIGQE
PKNLDLAVYNQDLSGANYSQKFLDLIDPNYVKINYVDSKDEALNQVKEGISHGALIFNPN
YSLQLDNRFDMFEMMTDSKGKIINESTIYFHSDGTEFPIQITLITQLVTSAQKWIINLVN
ESFPFMASAIAEPLFKPVDPPIYGELKPSYRNFMAPGLILGISYILAVGLTALCFVMDRK
EGLLERTFVAGVQAYQILFAHIIIQCSIILIQTILLLFTIFVIFQIDLNGSVISVTVLTL
LQGIAGMSFGFLISALCYEEQSAMLISVGSFYPNLILCGILWPLEAMPDFMRDMSYLMPQ
TLAIKSMRYIITRGWEFTRFEVYIGFFATGCWILIFNILAVIIFAVKK
>tetur28g00780
MSIKLNNSVEPNLPFQSFSSLAVSACQVNLKVDAGESILSNVNLTIPQSTIYGLLGPSGC
GKTTLLRCILGYIKPTSGSISLFGYPVSKSTSIISIPGSNVGYMPQEDALYDFMTIEQLF
RYFARIYQMNSKDLNSRVSELIEILELPSGNRLISQLSGGQRRRVSFGCALIHSPPLMIL
DEPTSGVDPVLREKIWKHLQFISSTQGTTIIITTHYIEEARRSNNVGFMRKGTIMLQDNP
NKLMTTMKVNNLEEVFLLICRKPQQYCVQSKSDDNCNSKSLDEINVNNQPSCSSLPSTST
VPSLHEQGRCSPMKKAIISIKNWLTVFLALLIRYINHDAFDSFTLGFQYFIPLSQICLLC
FCVGKQPNHIPMAVVNRDNWSNSLSTMFVSKLNETLLSVKYYDDFEEAFDSVGSLENWGL
LNFPVNFSQALTDRFSSMEVDSEDVFKRSTIQLHGDLTDSIVSESLIRRLRKSMAILIQL
MVSTTLPEKSNLVYSSFIANSPIQVKDVSLSNPVNFEERYERAELAGHLDFIAPGMIISI
TFAVSYATVAFSLITERTTQTFERNLVAGVTPTQLLFALSLSRTLFMIPYFFLITFLPIS
LFHLPTNLRSVLHSVPLLMSMNISGITYGMLLSVICDRLESCVMIAAATLFIIFSISSII
WPFQSIPGYFQWVSMAIPTTSAASTIRKIFYNNLMFNDFDALQTYLIVTIWAIIFSLIGS
RYFRVK
>tetur28g00870
MGAPKDLTVCSNNSVKISVPWQSPSATLRQHLSSASCNQHHSISSATSGLIIRGLGYLTQ
KKEEILRDINMTVPKGTIYGLLGPSGCGKTTLLRCVVGCLRPQYGQIMIFGKQPGRETSQ
IPGPGVGYMPQENTLYENMTIEEVLIYYGRVFFLSIEELYERIKGLMEVLELPDKGRMIK
KLSGGQKRRVSFAIALIHRPGLLILDEPTSGVDPLLREKLWQHLMFISKNQGSTIIITTH
YIEEARRSHNVGFMRQGRLLMQQDPDRLLADRGVDTLEDAFLDICRNQGRISCVPEQEKI
EYKGNVPTATFITDPVLIKKRLREWFFIFFGALWRHLVSDIREPLTIGFQYVIPILSMLL
FALCIGGQPFDIPLGIVNEEGGSEDLGQQFINALDPHLFNVMNYSDLSEAAEAAKVRDIW
GYLHIRKGFSDSLLDILFSESEPDFLSINQSHIRLHADLTDRVITTTMHRYLDETFINFV
QRVIQGDENSDVPMPQFIANLPIKMGSPVYGRIEKKSYRGYRDFMLPGLIVNITYAIAYS
LTALNLINERKNQTFERNYVAGVKPSQMLLAFALSRVIMMSLYLFLIIYLPIAVFKMPVD
CIHILHSLPLLMLLNMSGMTYGMVISALCDSIEQCAVFSAATLFIILFMSGTIWPMESIP
AYFRWLCEYAPTTAANEALRDIWYKDWSMFTPRVATAHGITIVWTFVFFLIGLRFFRLSK

>tetur30g00890
MIPQGTGGIVESKSIAAVKARNVVYIRSAHQTILNDLNLLVPSGSVYGLIGPSGCGKTSF
LRVLVGYKKPTSGCIQVFGLEPGSPGLGIPGPNIGYMPQDVALNSDLTIIEMLVYFGHIH
GLSNGEMIKRIKSLLALLELPSGDRLIGDLSGGQQRRVSFACTVLHRPKLLILDEPTVGV
DPLLREKMWSYINYLTSTFGATVIITTHYIEETRRADVVGFMRKGRILEEDNPSRIITKY
NTSSLEETFACLCREDKMRKALSIPSVHNNNNVTESNSVESFNHSSSSPSSSTWSLSSMF
TNSDYWRIQKAVMNRIFLRFYKMKPAFYGSGLILFFIITIYGLFYGRTPRGLRLGLINDE
KPANQSLLFLQSINPAHLNIRPYQSLDLAIDSTKKGIIHGFIHIGANFSATIRSKLVPFD
DNNGYYYANGSIVNRLSQQLNSSLITFHGDHTNIVLVITIFRYLLSAYREFTLKAAHQLA
LNPKLTDLPIQLGDIIYGPPDLVNPANDADRIEQLMNNNDDIFGVYQFILPVFTVYLVFV
HSVNFSLFSLMREKLDNMFERNYAAGITTNQLLIGHFVVYFVTTGVHVVTLFLFLLYILK
VPCQGSIVLACFILLLQVASGITSTFICALFSSGIGNMFIFTTGFMLACMFVGGVLWPYE
ALPYYMRSFRYFTPFSTSPEAFIGVMVKGLSFTHPTVYLNLVAPFIYFIITSLISFSAFS
Y
>tetur32g01710
MEEEEIVAVKVRKLQVSYGPKIARNVVLNDVNITIPMGRIYGLLGPSGCGKTTLLKCIMG
CRLPDQGDISIFGCNVNSPESGVPGVGVGFMPQDIALHDDLTVEEMLIYFGNLYLMPPKI
LCQQINLLLKLFDIPDRHQYIGTLSGGQKRRVSLMSALIHRPRLLILDEPTVGVDPALRE
RIWKFLVQLTVEEKITVIITTHYIEECRRADLVGFMDKGNVLVEGPPKDLMEKYSCKSLE
EVLFRICVSKRLKKSKRSKNQVCDKSDISDDDDDYLNFPKETISNYPMSIDSVKMVRLDN
QNTHNTSEIKEHNQSNGNGESTSSKDIHIESSCNEQFDETISCEVLPSDGNNNSNDKANS
QVNVPKLALFSQCRSSASSNSSDSSSTSSLNSPLSSSPAPMADEVDDWTMRFRCLVWRQL
IQNVRRPEPTMGRIIVPLLVVITYCACIGGTPEGLKMGIINRENCSALAPGEPCLSLRLL
QQFNSFVFNKIPYESVTKAREDVKSRNLWGYMVIRSNFSSSIILKTRFAEKEFDKVANDS
IVKIHGDITGKILMITVEVTIDEIYQDFIFAALRDKGLNPFVGQLPIKLQKTIFGEKQKV
DYLGVRGFGGPGLIVIITYSISCAIMVLVIITDKTDGMFERNYAAGVSIGQIIISHVTTQ
FLFSSISTCIIFFLSIYLLEIPCKGSPLEALGLLLLQCLAGIGTGLLVASALPTLSACAV
VCNAILLGSFTLSGVLWTNTTLPYYAKWATMYLPATLPAEGLRTIMTRGLPASTPVAYQG
YLITLAWIVGLHLASYKVLAFVKR
>tetur36g00240
MSLEINNNNDQDDNNNQSNGRIEINRIEKEFNYDPNNNNNEPKIQDDHHNLNHKTIHSDS
LYYPDPIRSWLNEDANLAVRVRNVCLTYGSGQKTTCVLNNLSISVPVGSIYGLLGPSGCG
KTSLLGVISGLFRPESGLVRVYGSPPGTQGSGVPDSGLGYMPQDTSLHTDLTIYENLWYF
GRLFFLPPAVLNKRIDFLVTLLEMPEPNRLVSTLSGGQQRRVSLACAIIHKPRLAILDEP
TCGVDPVLCHKIWQLLNKFSKEDKMTIIITTHYIEECRKASMVGFMRAGEVLEEDTPSNL
TARYQTPKLEEIFYKICFSQKRRNTILSRRMSTQSPTLAPDDKQRDYVSPYKSYRSTYPI
HSFFSSIYTLTWRYMLQSLRSPVYLLLLFIFPVSSLVIMDICVGRSPFDVPVGWVVADTP
DYLGSHVKEENFSEAFFTHQVPYYPDVLYNAIDHHVLDIIKYPNLDDALADVRNGKLTSV
LHMKQHFSTAFHERADMFSGKDVDNATISRGTIWLYADFVDKFMVTTVSASVEFALLKVF
NVTAPAYNLTYHQRALPVQLGEIDEGGLANIYEINLSSFLVPGLIIASTFACSFAISSLA
LIAEVEDKIFVRNFSAGLTSSQIIFSQLISRFIFFSINGVVFLAVSVYLLGIPCRSTPII
PILIIWVQVIAGCSAGVFFGAAFPKFESALYVSLFTFGLVTAFSGLFWPPEAIPYYMKTF
SFLSPFTESVVALRKVMAQFGISFSKVVLPGMITSICWITFFDVGAIYILKRRKFST
>tetur36g00630
MSQVDCTVSVNCKSDTTKAAVVADKLVLSYAKGEKLFLALNNLSMNIPQGCVYCLIGPSG
CGKTTFLRCLTGFFRPVKGSIKLFGLNPGDPSLGIPGPNLGYMPQDISLDSDFTIAESAI
YFARLYRVPLAGVQQRLTSLLKTLGLPPSTRLIGKLSGGQKRRVSFICSIIHEPKLIILD
EPTVGCDPLVRENMWNIIFKMTSTKLTTVIITTHYIEEARRTNLIGFMRKGSILAQESPD
AILARYGVPTLEETFAIMCRQERPLSGQNVCEQNSSCSSSSFNTQHESSGQQQSEDSSSS
QSSNTFNCLSKTNLIIQWSLFTAVFSRVFLRFTKMRWYILGASFVIAYLVYLYATIYGTT
PKHMAVGLFNEEDPPRASQIVLDNINSEVIQIIPFNDLESAYAAVEDKSIHGFLHFPRFY
SSYAPLKYHFREPIDQEYRDFIENAQVRYVGDAFEKIVFQIIEQSLTRGLRTAGPQMLAN
LSLNPMMATWPITQGDPIYDLSDPSDLTGSKTFFMPVAIFYIAHVTGFLLSIYSLLRDRK
DAILERTYAAGAGPTHILLSHMITNTLIPILTSGPVWYIALEYLKAPCQGSFPLLLLFYF
LNILAALPVSFLFAVLKFDQMFIFMLAVAYCMVGLATCGILWPEEGLPYFMRSFRYFFPY
PEIIRGSIRIMVKGCGLEDAIVFNSLIHSLIFYAVTAVFVRIVF
>tetur28g01950
MSPKESKDESPFAKASFFSRLLFIWYDSMAYKGYRKALTQSDMWPMIEDHQTASIVKKTD
PYFEPVLSSSNEPAKTKPVLKVNTFKVLIKVYWPILLFGSVCKLISSSLVFANPQLLDAL
LTFIVSDEPIWKGYVIASLMFATSLFQSLLDSQCEFWTQVASMKMKSALTATIYRKSLRL
SSLGRRNNTTGEVVNLMAVDIQRIIAYINIASLMLSSPIQLVITIYLLWRQLGVSSFAGL
GAMLIFIPFNGFFTTRFKKCQSQIMKEKDARSKMISEILNGMKVLKLYAWEGAFGEIVAS
IRRKEIKILRFQSIWLALIFFALGCGPFLIAVVSFATYVLIDKNHILNANKTFVSISLIN
ILNGPLAMLPIVIAFGANFLIAIRRINNYLEGDELDANAVLHKPDPISAINITEATFSWS
PEEEPVLKDIDMKFERNKLVAIVGTVGSGKSSLISAILGDLYKSKGFINVDGKVAYVPQS
AWIMNSTVRRNILLENPFVRDKYNPVIDACALDPDFKLLSGGDATEIGERGINISGGQKQ
RISIARAVYSDSDIFLLDDPLSAVDAHVAKHLFDNVIGPEGLLKNKTRLLVTHRITFLTQ
VDQIIVMKDGRIYESGTYSDLMAKKGEFADFIAQYSNEENNEEEKIDQISSKELNIARQV
SVTRSDSMHSQSDTTSVAFTRTISTNGLERSDTQTTFKLTESESVETGSVKLKVYLKYFK
AIGVMSCLVTILLFMATSGFNLGTSLWLTSWSDDSLDPNKMNDTALRNKRLSVYAGLGFS
GAFCTLINTIIMNFATIAGARWIYEKMLSRLIQAPMSWFDTTPLGRIINRFTKDIDTADT
LIYYNLNVLMNQFFRAILSIVIICLETPFLIIFIFVLGFIYIIVQKFYIASSRQLRRIEA
VTGSPIFSHFSETISGSTSIRAYGVEQNFINEMNKRVDTNNGAYFPNLAANRWLAIRLEL
LGNIIVTLTAIFAVVNRGKSSPGATGLSISYALQITTILNMLIRAVSDIETNIVSIERCL
EYTKMPIEAPWVIPEHRPYESWPEKGQIVFRNYSARYRPGLDLVLKDIVCVIKSNEKVGI
VGRTGAGKSSLTLALFRLIEPTVGTIIIDGENITKMGLHDLRSRLTVIPQDPVLFSGSFR
RNFDPFDIYTDAEIWKALDQAHLKVFVSKLDKGLDHEITEGGENLSIGQRQLVCLTRALL
RKTKILVLDEATAAVDVETDELIQQTIRKEFADCTIVTIAHRFNTILDYDKIIVMDKGQI
IEYDSPQSLLHNDRSVFYSMAKDSKLI
