# Supplementary material for: A burst of ABC genes in the genome of the polyphagous spider mite Tetranychus urticae
Source: BMC Genomics. 2013 May 10;14:317. doi: 10.1186/1471-2164-14-317 (PMC3724490; doi:10.1186/1471-2164-14-317)
Supplement: Additional file 13 — Fold change values of differentially expressed ABC genes of mites after host plant change to either Arabidopsis or tomato. [file 1471-2164-14-317-S13.xlsx]

## Sheet: bean-arabidopsis_bean-tomato_si
Tetur_ID	Name	ABC_subfamily	Strand	Exons	bean_mean	arabidopsis_mean	tomato_mean	foldChange_bean_athaliana	log2_FC_bean_athaliana	pval_bean_athaliana	padj_bean_athaliana	foldChange_bean_tomato	log2_FC_bean_tomato	pval_bean_tomato	padj_bean_tomato
tetur27g01890	TuABCA-08	A	+	2	1019.68	304.95	549.38	0.3	-1.74	1.83e-06	4.55e-05	0.54	-0.89	0.01	0.07
tetur11g05200	TuABCA-05	A	-	5	4.27	7.15	159.33	1.67	0.74	0.3	0.73	37.28	5.22	2.23e-26	4.43e-24
tetur11g04040	TuABCB-02	B	+	16	941.76	1505.88	462.73	1.6	0.68	0	0.04	0.49	-1.03	6.62e-05	0
tetur11g04030	TuABCB-01	B	+	15	1481.21	1911.19	711.61	1.29	0.37	0.05	0.27	0.48	-1.06	1.49e-07	2.81e-06
tetur04g05540	TuABCC-13	C	+	8	67.46	14.27	18.88	0.21	-2.24	0	0	0.28	-1.84	0	0.01
tetur07g04410	TuABCC-22	C	+	5	203.42	355.83	96.45	1.75	0.81	5.28e-05	0	0.47	-1.08	6.68e-08	1.35e-06
tetur14g02310	TuABCC-32	C	-	16	291.93	108.94	72.3	0.37	-1.42	0	0	0.25	-2.01	8.85e-07	1.43e-05
tetur09g04620	TuABCC-26	C	+	8	199.53	1327.96	311.59	6.66	2.73	1.17e-46	1.66e-43	1.56	0.64	0	0
tetur01g10390	TuABCC-02	C	+	11	838.83	2294.71	1210.01	2.74	1.45	2.12e-11	1.29e-09	1.44	0.53	0.01	0.05
tetur07g04290	TuABCC-21	C	-	5	72.19	308.77	46.2	4.28	2.1	2.65e-11	1.59e-09	0.64	-0.64	0.04	0.15
tetur03g09800	TuABCC-10	C	+	11	25.43	91.37	53.65	3.59	1.85	2.54e-10	1.29e-08	2.11	1.08	0	0
tetur16g03480	TuABCC-35	C	-	11	390.83	102.34	156.54	0.26	-1.93	2.08e-07	6.21e-06	0.4	-1.32	0	0
tetur11g02060	TuABCC-27	C	-	11	64.21	109.5	430.48	1.71	0.77	0.1	0.4	6.7	2.75	9.11e-09	2.21e-07
tetur28g01950	TuABCC-38	C	+	7	101.11	136.36	287.93	1.35	0.43	0.35	0.79	2.85	1.51	0	0.01
tetur03g07490	TuABCC-08	C	-	11	84.27	88.21	37.82	1.05	0.07	0.94	1	0.45	-1.16	0	0.02
tetur30g01400	TuABCE-01	E	-	2	2270.33	1540.62	1114.58	0.68	-0.56	0	0	0.49	-1.03	4.71e-11	1.65e-09
tetur02g11270	TuABCG-03	G	+	11	593.03	43.99	54.84	0.07	-3.75	5.06e-06	0	0.09	-3.43	2.26e-05	0
tetur17g02510	TuABCG-19	G	-	4	1024.03	151.4	207.1	0.15	-2.76	6.34e-06	0	0.2	-2.31	0	0
tetur19g01160	TuABCG-21	G	-	1	2258.95	910.94	1049.33	0.4	-1.31	6.9e-16	7.77e-14	0.46	-1.11	9.91e-12	3.88e-10
tetur04g04550	TuABCG-07	G	+	2	62.29	150.18	134.87	2.41	1.27	6.73e-09	2.64e-07	2.17	1.11	4.51e-07	7.75e-06
tetur09g01930	TuABCG-10	G	+	9	7.98	25.18	35.69	3.15	1.66	0	0.01	4.47	2.16	8.31e-06	0
tetur37g01090	TuABCG-23	G	-	1	31.87	58.2	90.83	1.83	0.87	0.01	0.06	2.85	1.51	1.01e-06	1.62e-05
tetur02g11400	TuABCG-04	G	-	2	5.27	14.78	14.28	2.8	1.49	0.01	0.07	2.71	1.44	0.01	0.05
tetur12g03910	TuABCH-10	H	+	1	39.69	74.75	83.33	1.88	0.91	0	0	2.1	1.07	3.87e-05	0
tetur18g00230	TuABCH-13	H	-	2	23.73	54.43	165.11	2.29	1.2	0	0	6.96	2.8	1.54e-24	2.36e-22
tetur21g00940	TuABCH-15	H	+	2	130.63	207.91	373.19	1.59	0.67	0	0	2.86	1.51	8.58e-16	5.57e-14
tetur03g05300	TuABCH-05	H	-	1	494.14	2099.29	2559.08	4.25	2.09	1.77e-37	1.67e-34	5.18	2.37	6.34e-47	5.41e-44
tetur01g03530	TuABCH-01	H	+	1	128.56	367.45	515.2	2.86	1.52	1.58e-12	1.14e-10	4.01	2	4.05e-20	4.19e-18
tetur30g00890	TuABCH-19	H	-	1	192.8	75.36	98.53	0.39	-1.36	1.22e-09	5.62e-08	0.51	-0.97	1.54e-05	0
tetur28g00780	TuABCH-17	H	-	1	106.79	37.51	54.69	0.35	-1.51	1.68e-08	6.19e-07	0.51	-0.97	0	0
tetur01g05940	TuABCH-02	H	-	6	519.46	1061.04	1116.92	2.04	1.03	4.14e-08	1.41e-06	2.15	1.1	3.14e-09	8.33e-08
tetur13g02010	TuABCH-11	H	-	1	11.13	38.61	57.56	3.47	1.79	3.95e-07	1.12e-05	5.17	2.37	8.64e-12	3.42e-10
tetur04g06390	TuABCH-06	H	+	1	11.12	25.21	78.62	2.27	1.18	0	0.01	7.07	2.82	6.99e-17	5.16e-15
tetur13g02060	TuABCH-12	H	-	1	101.93	46.59	35.42	0.46	-1.13	0	0.03	0.35	-1.52	0	0
#see cell A49 for comments
